# Supplementary material for: N-(4-Methyl­piperazin-4-ium-1-yl)dithio­carbamate sesquihydrate
Source: Acta Crystallogr Sect E Struct Rep Online. 2012 May 12;68(Pt 6):o1717. doi: 10.1107/S1600536812020521 (PMC3379308; doi:10.1107/S1600536812020521)
Supplement: Supplementary file 1 [file e-68-o1717-sup1.cif]

##############################################################################
#                                                                            #
# This CIF contains the data in a paper accepted for publication in          #
# Acta Crystallographica Section E. It conforms to the requirements of       #
# Notes for Authors for Acta Crystallographica Section E, and has been       #
# peer reviewed under the auspices of the IUCr Commission on Journals.       #
#                                                                            #
# Full details of the Crystallographic Information File format               #
# are given in the paper "The Crystallographic Information File (CIF):       #
# a New Standard Archive File for Crystallography" by S. R. Hall, F. H.      #
# Allen and I. D. Brown [Acta Cryst. (1991), A47, 655-685].                  #
#                                                                            #
# The current version of the core CIF dictionary is obtainable from          #
# ftp://ftp.iucr.org/pub/cif_core.dic.                                       #
#                                                                            #
# Software is freely available for graphical display of the structure(s)     #
# in this CIF. For information consult the CIF software page                 #
# http://www.iucr.org/resources/cif/software.                                #
#                                                                            #
# This file may be used for bona fide research purposes within the           #
# scientific community so long as proper attribution is given to the journal # 
# article from which it was obtained.                                        #
#                                                                            #
##############################################################################
data_global
_audit_creation_method     'SHELX 97 & manual editing of form.cif'
_journal_date_recd_electronic     2012-04-26
_journal_date_accepted     2012-05-07
_journal_name_full     'Acta Crystallographica, Section E'
_journal_year     2012
_journal_volume     68
_journal_issue      6
_journal_page_first     o1717
_journal_page_last     o1717
_journal_paper_category     QO
_journal_paper_doi     10.1107/S1600536812020521
_journal_coeditor_code     NC2276
_publ_contact_author_name     'Anna Mietlarek-Kropid\/lowska'
_publ_contact_author_address
;
Department of Inorganic Chemistry
Chemical Faculty
Gda\'nsk University of Technology
11/12 G. Narutowicza Str.
80-233 Gda\'nsk, Poland
;
_publ_contact_author_email     anna.mietlarek-kropidlowska@pg.gda.pl
_publ_contact_author_fax     '048 58 3472694'
_publ_contact_author_phone     '048 58 3472592'
_publ_section_title
;
<i>N</i>-(4-Methylpiperazin-4-ium-1-yl)dithiocarbamate sesquihydrate
;
loop_
    _publ_author_name
    _publ_author_footnote
    _publ_author_address
    'Mietlarek-Kropid\/lowska, Anna' .
;
Department of Inorganic Chemistry
Chemical Faculty
Gdansk University of Technology
11/12 G. Narutowicza Str.
80-233 Gda\'nsk, Poland
;
    'Chojnacki, Jaros\/law' .
;
Department of Inorganic Chemistry
Chemical Faculty
Gdansk University of Technology
11/12 G. Narutowicza Str.
80-233 Gda\'nsk, Poland
;
    'Wityk, Pawe\/l' .
;
Department of Inorganic Chemistry
Chemical Faculty
Gdansk University of Technology
11/12 G. Narutowicza Str.
80-233 Gda\'nsk, Poland
;
    'Wiecz\'or, Mi\/losz' .
;
Department of Inorganic Chemistry
Chemical Faculty
Gdansk University of Technology
11/12 G. Narutowicza Str.
80-233 Gda\'nsk, Poland
;
    'Becker, Barbara' .
;
Department of Inorganic Chemistry
Chemical Faculty
Gdansk University of Technology
11/12 G. Narutowicza Str.
80-233 Gda\'nsk, Poland
;
_publ_section_synopsis     .
data_I
_chemical_name_systematic
;
<i>N</i>-(4-Methylpiperazin-4-ium-1-yl)dithiocarbamate sesquihydrate
;
_chemical_formula_moiety     'C6 H13 N3 S2, 1.5(H2 O)'
_chemical_formula_sum     'C6 H16 N3 O1.50 S2'
_chemical_formula_iupac     'C6 H13 N3 S2, 1.5H2 O'
_chemical_formula_weight     218.34
_chemical_melting_point     402
_symmetry_cell_setting     monoclinic
_symmetry_space_group_name_H-M     'C 2/c'
_symmetry_space_group_name_Hall     '-C 2yc'
loop_
    _symmetry_equiv_pos_as_xyz
    'x, y, z'
    '-x, y, -z+1/2'
    'x+1/2, y+1/2, z'
    '-x+1/2, y+1/2, -z+1/2'
    '-x, -y, -z'
    'x, -y, z-1/2'
    '-x+1/2, -y+1/2, -z'
    'x+1/2, -y+1/2, z-1/2'
_cell_length_a     23.3560(18)
_cell_length_b     6.8191(3)
_cell_length_c     15.7067(10)
_cell_angle_alpha     90.00
_cell_angle_beta     119.920(9)
_cell_angle_gamma     90.00
_cell_volume     2168.2(2)
_cell_formula_units_Z     8
_cell_measurement_reflns_used     2050
_cell_measurement_theta_min     2.6111
_cell_measurement_theta_max     28.7126
_cell_measurement_temperature     120(2)
_exptl_crystal_description     block
_exptl_crystal_colour     colourless
_exptl_crystal_size_max     0.48
_exptl_crystal_size_mid     0.23
_exptl_crystal_size_min     0.21
_exptl_crystal_density_diffrn     1.338
_exptl_crystal_density_method     'not measured'
_exptl_crystal_F_000     936
_exptl_absorpt_coefficient_mu     0.461
_exptl_absorpt_correction_type     multi-scan
_exptl_absorpt_process_details
;
(CrysAlis PRO; Oxford Diffraction, 2008)
;
_exptl_absorpt_correction_T_min     0.95219
_exptl_absorpt_correction_T_max     1
_exptl_special_details
;
Absorption correction: CrysAlis PRO (Oxford Diffraction, 2008).
Empirical absorption correction using spherical harmonics,
implemented in SCALE3 ABSPACK scaling algorithm.
;
_diffrn_ambient_temperature     120(2)
_diffrn_radiation_type     MoK\a
_diffrn_radiation_wavelength     0.71073
_diffrn_radiation_source     'fine-focus sealed tube'
_diffrn_radiation_monochromator     graphite
_diffrn_measurement_device_type     'Kuma KM-4-CCD Sapphire2'
_diffrn_measurement_method     '\w scans'
_diffrn_detector_area_resol_mean     8.1883
_diffrn_reflns_number     3755
_diffrn_reflns_av_R_equivalents     0.0205
_diffrn_reflns_av_sigmaI/netI     0.0265
_diffrn_reflns_theta_min     2.65
_diffrn_reflns_theta_max     25.50
_diffrn_reflns_theta_full     25.50
_diffrn_measured_fraction_theta_max     0.999
_diffrn_measured_fraction_theta_full     0.999
_diffrn_reflns_limit_h_min     -18
_diffrn_reflns_limit_h_max     28
_diffrn_reflns_limit_k_min     -8
_diffrn_reflns_limit_k_max     7
_diffrn_reflns_limit_l_min     -19
_diffrn_reflns_limit_l_max     11
_diffrn_standards_number     ?
_diffrn_standards_interval_count     ?
_diffrn_standards_interval_time     ?
_diffrn_standards_decay_%     ?
_refine_special_details
;
Refinement of <i>F</i>^2^ against ALL reflections. The weighted <i>R</i>-factor
<i>wR</i> and goodness of fit <i>S</i> are based on <i>F</i>^2^, conventional
<i>R</i>-factors <i>R</i> are based on <i>F</i>, with <i>F</i> set to zero for
negative <i>F</i>^2^. The threshold expression of <i>F</i>^2^ >
2\s(<i>F</i>^2^) is used only for calculating <i>R</i>-factors(gt) <i>etc</i>.
and is not relevant to the choice of reflections for refinement.
<i>R</i>-factors based on <i>F</i>^2^ are statistically about twice as large
as those based on <i>F</i>, and <i>R</i>- factors based on ALL data will be
even larger.
;
_reflns_number_total     2024
_reflns_number_gt     1674
_reflns_threshold_expression     I>2\s(I)
_refine_ls_structure_factor_coef     Fsqd
_refine_ls_matrix_type     full
_refine_ls_R_factor_all     0.0497
_refine_ls_R_factor_gt     0.0411
_refine_ls_wR_factor_gt     0.1086
_refine_ls_wR_factor_ref     0.1130
_refine_ls_goodness_of_fit_ref     1.078
_refine_ls_restrained_S_all     1.077
_refine_ls_number_reflns     2024
_refine_ls_number_parameters     140
_refine_ls_number_restraints     5
_refine_ls_hydrogen_treatment     mixed
_refine_ls_weighting_scheme     calc
_refine_ls_weighting_details
                 'calc w=1/[\s^2^(Fo^2^)+(0.0755P)^2^] where P=(Fo^2^+2Fc^2^)/3'
_atom_sites_solution_hydrogens     geom
_atom_sites_solution_primary     direct
_atom_sites_solution_secondary     difmap
_refine_ls_shift/su_max     0.001
_refine_ls_shift/su_mean     0.000
_refine_diff_density_max     0.596
_refine_diff_density_min     -0.205
_refine_ls_extinction_method     none
_refine_ls_extinction_coef     ?
loop_
    _atom_type_symbol
    _atom_type_description
    _atom_type_scat_dispersion_real
    _atom_type_scat_dispersion_imag
    _atom_type_scat_source
    'C' 'C' 0.0033 0.0016
                         'International Tables Vol C Tables 4.2.6.8 and 6.1.1.4'
    'H' 'H' 0.0000 0.0000
                         'International Tables Vol C Tables 4.2.6.8 and 6.1.1.4'
    'N' 'N' 0.0061 0.0033
                         'International Tables Vol C Tables 4.2.6.8 and 6.1.1.4'
    'S' 'S' 0.1246 0.1234
                         'International Tables Vol C Tables 4.2.6.8 and 6.1.1.4'
    'O' 'O' 0.0106 0.0060
                         'International Tables Vol C Tables 4.2.6.8 and 6.1.1.4'
_computing_data_collection
;
CrysAlis PRO (Oxford Diffraction, 2008)
;
_computing_cell_refinement
;
CrysAlis PRO (Oxford Diffraction, 2008)
;
_computing_data_reduction
;
CrysAlis PRO (Oxford Diffraction, 2008)
;
_computing_structure_solution     'SHELXS97 (Sheldrick, 2008)'
_computing_structure_refinement     'SHELXL97 (Sheldrick, 2008)'
_computing_molecular_graphics
;
ORTEP-3 (Farrugia,1997) and Mercury (Macrae <i>et al.</i>, 2006)
;
_computing_publication_material
;
WinGX (Farrugia, 1999)
;
loop_
    _atom_site_type_symbol
    _atom_site_label
    _atom_site_fract_x
    _atom_site_fract_y
    _atom_site_fract_z
    _atom_site_U_iso_or_equiv
    _atom_site_adp_type
    _atom_site_calc_flag
    _atom_site_refinement_flags
    _atom_site_occupancy
    _atom_site_symmetry_multiplicity
    _atom_site_disorder_assembly
    _atom_site_disorder_group
    S S1 0.11286(3) 0.40172(9) 1.02811(4) 0.0315(2) Uani d . 1 1 . .
    S S2 0.21612(3) 0.71645(9) 1.10583(4) 0.0325(2) Uani d . 1 1 . .
    N N1 0.18466(9) 0.5160(3) 0.94834(12) 0.0253(4) Uani d . 1 1 . .
    H H1N 0.2097(12) 0.592(4) 0.9456(16) 0.030 Uiso d . 1 1 . .
    N N2 0.14708(9) 0.3938(3) 0.86627(11) 0.0228(4) Uani d . 1 1 . .
    N N3 0.10268(9) 0.2586(3) 0.67082(12) 0.0219(4) Uani d . 1 1 . .
    H H3N 0.1226(12) 0.321(4) 0.6552(17) 0.026 Uiso d . 1 1 . .
    C C1 0.17032(10) 0.5395(3) 1.02061(13) 0.0237(5) Uani d . 1 1 . .
    C C2 0.19188(11) 0.2838(3) 0.84347(14) 0.0262(5) Uani d . 1 1 . .
    H H2A 0.2237 0.2077 0.9017 0.031 Uiso calc R 1 1 . .
    H H2B 0.2172 0.3759 0.8260 0.031 Uiso calc R 1 1 . .
    C C3 0.15206(11) 0.1465(3) 0.75862(14) 0.0267(5) Uani d . 1 1 . .
    H H3A 0.1820 0.0742 0.7422 0.032 Uiso calc R 1 1 . .
    H H3B 0.1289 0.0497 0.7777 0.032 Uiso calc R 1 1 . .
    C C4 0.06052(11) 0.3844(3) 0.69519(14) 0.0267(5) Uani d . 1 1 . .
    H H4A 0.0324 0.3003 0.7107 0.032 Uiso calc R 1 1 . .
    H H4B 0.0312 0.4664 0.6377 0.032 Uiso calc R 1 1 . .
    C C5 0.10291(10) 0.5152(3) 0.78231(13) 0.0237(5) Uani d . 1 1 . .
    H H5A 0.1291 0.6054 0.7657 0.028 Uiso calc R 1 1 . .
    H H5B 0.0744 0.5950 0.7989 0.028 Uiso calc R 1 1 . .
    C C6 0.06125(13) 0.1260(4) 0.58698(16) 0.0375(6) Uani d . 1 1 . .
    H H6A 0.0899 0.0443 0.5725 0.056 Uiso calc R 1 1 . .
    H H6B 0.0321 0.2046 0.5290 0.056 Uiso calc R 1 1 . .
    H H6C 0.0345 0.0420 0.6042 0.056 Uiso calc R 1 1 . .
    O O1 0.1228(2) 0.9907(5) 0.9238(3) 0.0331(8) Uani d P 0.50 1 A -1
    H H1A 0.1408 0.9093 0.9682 0.050 Uiso d PR 0.50 1 A -1
    H H1B 0.1038 1.0904 0.9270 0.050 Uiso d PR 0.50 1 A -1
    O O2 -0.00204(19) 0.8579(6) 0.8020(3) 0.0426(8) Uani d PD 0.50 1 A -1
    H H2C -0.027(3) 0.891(10) 0.742(2) 0.064 Uiso d PD 0.50 1 B -1
    H H2D 0.0350(19) 0.920(9) 0.834(4) 0.064 Uiso d PD 0.50 1 C -1
    O O3 -0.0827(2) 0.9861(6) 0.6047(3) 0.0323(8) Uani d PD 0.50 1 A -1
    H H3C -0.1054 0.8903 0.5705 0.048 Uiso d PRD 0.50 1 A -1
    H H3D -0.1127 1.0731 0.5844 0.048 Uiso d PRD 0.50 1 A -1
loop_
    _atom_site_aniso_label
    _atom_site_aniso_U_11
    _atom_site_aniso_U_22
    _atom_site_aniso_U_33
    _atom_site_aniso_U_12
    _atom_site_aniso_U_13
    _atom_site_aniso_U_23
    S1 0.0393(4) 0.0359(3) 0.0276(3) -0.0079(3) 0.0229(3) -0.0077(2)
    S2 0.0284(3) 0.0499(4) 0.0237(3) -0.0104(3) 0.0164(2) -0.0164(2)
    N1 0.0264(9) 0.0334(11) 0.0183(8) -0.0050(9) 0.0127(7) -0.0060(7)
    N2 0.0284(9) 0.0253(9) 0.0162(8) 0.0016(8) 0.0123(7) -0.0031(6)
    N3 0.0251(10) 0.0253(9) 0.0183(8) -0.0077(8) 0.0130(7) -0.0053(7)
    C1 0.0226(11) 0.0309(11) 0.0170(9) 0.0063(9) 0.0094(8) 0.0007(8)
    C2 0.0302(12) 0.0306(11) 0.0176(9) 0.0090(10) 0.0117(9) 0.0012(8)
    C3 0.0385(13) 0.0234(10) 0.0258(10) 0.0027(10) 0.0217(10) 0.0003(9)
    C4 0.0221(11) 0.0350(12) 0.0240(10) 0.0003(10) 0.0123(9) -0.0060(9)
    C5 0.0242(10) 0.0247(11) 0.0206(10) 0.0033(9) 0.0101(8) -0.0027(8)
    C6 0.0364(13) 0.0467(15) 0.0334(12) -0.0175(12) 0.0204(11) -0.0225(11)
    O1 0.053(2) 0.0193(16) 0.0324(19) -0.001(2) 0.025(2) -0.0003(14)
    O2 0.035(2) 0.040(2) 0.048(2) -0.0038(17) 0.0176(18) -0.0047(17)
    O3 0.040(2) 0.0276(18) 0.0301(19) 0.005(2) 0.0184(18) 0.0021(14)
_geom_special_details
;
All s.u.'s (except the s.u. in the dihedral angle between two l.s. planes) are
estimated using the full covariance matrix. The cell s.u.'s are taken into
account individually in the estimation of s.u.'s in distances, angles and
torsion angles; correlations between s.u.'s in cell parameters are only used
when they are defined by crystal symmetry. An approximate (isotropic)
treatment of cell s.u.'s is used for estimating s.u.'s involving l.s. planes.
;
loop_
    _geom_bond_atom_site_label_1
    _geom_bond_atom_site_label_2
    _geom_bond_site_symmetry_2
    _geom_bond_distance
    _geom_bond_publ_flag
    S1 C1 . 1.690(2) ?
    S2 C1 . 1.721(2) ?
    N1 C1 . 1.344(2) ?
    N1 N2 . 1.413(2) ?
    N1 H1N . 0.80(3) ?
    N2 C5 . 1.460(2) ?
    N2 C2 . 1.470(3) ?
    N3 C6 . 1.489(3) ?
    N3 C4 . 1.492(3) ?
    N3 C3 . 1.493(3) ?
    N3 H3N . 0.76(2) ?
    C2 C3 . 1.510(3) ?
    C2 H2A . 0.9900 ?
    C2 H2B . 0.9900 ?
    C3 H3A . 0.9900 ?
    C3 H3B . 0.9900 ?
    C4 C5 . 1.516(3) ?
    C4 H4A . 0.9900 ?
    C4 H4B . 0.9900 ?
    C5 H5A . 0.9900 ?
    C5 H5B . 0.9900 ?
    C6 H6A . 0.9800 ?
    C6 H6B . 0.9800 ?
    C6 H6C . 0.9800 ?
    O1 O2 . 2.724(5) ?
    O1 H1A . 0.8236 ?
    O1 H1B . 0.8269 ?
    O2 O3 . 2.845(5) ?
    O2 H2C . 0.86(2) ?
    O2 H2D . 0.86(2) ?
    O3 H3C . 0.8435 ?
    O3 H3D . 0.8498 ?
loop_
    _geom_angle_atom_site_label_1
    _geom_angle_atom_site_label_2
    _geom_angle_atom_site_label_3
    _geom_angle_site_symmetry_1
    _geom_angle_site_symmetry_3
    _geom_angle
    _geom_angle_publ_flag
    C1 N1 N2 . . 122.54(18) ?
    C1 N1 H1N . . 117.8(17) ?
    N2 N1 H1N . . 118.1(17) ?
    N1 N2 C5 . . 109.09(16) ?
    N1 N2 C2 . . 109.24(16) ?
    C5 N2 C2 . . 109.73(14) ?
    C6 N3 C4 . . 110.78(17) ?
    C6 N3 C3 . . 111.58(18) ?
    C4 N3 C3 . . 111.21(15) ?
    C6 N3 H3N . . 106.9(18) ?
    C4 N3 H3N . . 110.4(19) ?
    C3 N3 H3N . . 105.7(19) ?
    N1 C1 S1 . . 122.25(16) ?
    N1 C1 S2 . . 114.87(16) ?
    S1 C1 S2 . . 122.86(11) ?
    N2 C2 C3 . . 109.37(18) ?
    N2 C2 H2A . . 109.8 ?
    C3 C2 H2A . . 109.8 ?
    N2 C2 H2B . . 109.8 ?
    C3 C2 H2B . . 109.8 ?
    H2A C2 H2B . . 108.2 ?
    N3 C3 C2 . . 110.47(17) ?
    N3 C3 H3A . . 109.6 ?
    C2 C3 H3A . . 109.6 ?
    N3 C3 H3B . . 109.6 ?
    C2 C3 H3B . . 109.6 ?
    H3A C3 H3B . . 108.1 ?
    N3 C4 C5 . . 110.62(17) ?
    N3 C4 H4A . . 109.5 ?
    C5 C4 H4A . . 109.5 ?
    N3 C4 H4B . . 109.5 ?
    C5 C4 H4B . . 109.5 ?
    H4A C4 H4B . . 108.1 ?
    N2 C5 C4 . . 109.32(17) ?
    N2 C5 H5A . . 109.8 ?
    C4 C5 H5A . . 109.8 ?
    N2 C5 H5B . . 109.8 ?
    C4 C5 H5B . . 109.8 ?
    H5A C5 H5B . . 108.3 ?
    N3 C6 H6A . . 109.5 ?
    N3 C6 H6B . . 109.5 ?
    H6A C6 H6B . . 109.5 ?
    N3 C6 H6C . . 109.5 ?
    H6A C6 H6C . . 109.5 ?
    H6B C6 H6C . . 109.5 ?
    O2 O1 H1A . . 106.6 ?
    O2 O1 H1B . . 84.1 ?
    H1A O1 H1B . . 124.5 ?
    O1 O2 O3 . . 123.96(18) ?
    O1 O2 H2C . . 126(4) ?
    O3 O2 H2D . . 114(4) ?
    H2C O2 H2D . . 116(6) ?
    O2 O3 H3C . . 108.7 ?
    O2 O3 H3D . . 126.7 ?
    H3C O3 H3D . . 99.4 ?
loop_
    _geom_torsion_atom_site_label_1
    _geom_torsion_atom_site_label_2
    _geom_torsion_atom_site_label_3
    _geom_torsion_atom_site_label_4
    _geom_torsion_site_symmetry_1
    _geom_torsion_site_symmetry_2
    _geom_torsion_site_symmetry_3
    _geom_torsion_site_symmetry_4
    _geom_torsion
    _geom_torsion_publ_flag
    C1 N1 N2 C5 . . . . 101.4(2) ?
    C1 N1 N2 C2 . . . . -138.6(2) ?
    N2 N1 C1 S1 . . . . 8.7(3) ?
    N2 N1 C1 S2 . . . . -172.63(15) ?
    N1 N2 C2 C3 . . . . 177.53(16) ?
    C5 N2 C2 C3 . . . . -62.9(2) ?
    C6 N3 C3 C2 . . . . -178.18(17) ?
    C4 N3 C3 C2 . . . . -53.9(2) ?
    N2 C2 C3 N3 . . . . 58.0(2) ?
    C6 N3 C4 C5 . . . . 178.46(17) ?
    C3 N3 C4 C5 . . . . 53.8(2) ?
    N1 N2 C5 C4 . . . . -177.72(15) ?
    C2 N2 C5 C4 . . . . 62.6(2) ?
    N3 C4 C5 N2 . . . . -57.9(2) ?
loop_
    _geom_hbond_atom_site_label_D
    _geom_hbond_atom_site_label_H
    _geom_hbond_atom_site_label_A
    _geom_hbond_site_symmetry_A
    _geom_hbond_distance_DH
    _geom_hbond_distance_HA
    _geom_hbond_distance_DA
    _geom_hbond_angle_DHA
    N1 H1N S2 7_567 0.80(3) 2.60(3) 3.375(2) 164(2)
    N3 H3N S1 6_565 0.76(2) 2.67(2) 3.3131(18) 143(2)
    N3 H3N S2 6_565 0.76(2) 2.67(2) 3.2846(18) 140(2)
_iucr_refine_instructions_details
;
TITL C6H13N3S2 * 1.5 H2O at -153 deg C in C2/c
CELL  0.71073  23.3560   6.8191  15.7067   90.000  119.920   90.000
ZERR     8.00   0.0018   0.0003   0.0010    0.000    0.009    0.000
LATT   7
SYMM  - X,   Y, 1/2 - Z
SFAC  C    H    N    S    O
UNIT  48   128  24   16   12
MERG   2
OMIT    -2.00  51.00
EQIV  $1 -x, y, 1.5 -z
BIND O3 O2
BIND O1 O2
DFIX 0.850 O3 H3C O3 H3D  O2 H2D O2 H2C
DANG 1.300  H3C H3D
EQIV $1 -X+1/2 , -Y + 3/2 , -Z + 2
EQIV $2 x, -Y + 1, Z-1/2
HTAB N1 S2_$1
HTAB N3 S1_$2
HTAB N3 S2_$2
ACTA
BOND   $H
CONF
L.S.  10
TEMP  -153.00
WGHT    0.075500
FVAR       2.05619
S1    4    0.112859    0.401719    1.028107    11.00000    0.03929    0.03586 =
         0.02764   -0.00773    0.02289   -0.00795
S2    4    0.216123    0.716446    1.105829    11.00000    0.02835    0.04988 =
         0.02368   -0.01637    0.01639   -0.01043
N1    3    0.184656    0.516015    0.948337    11.00000    0.02636    0.03337 =
         0.01831   -0.00600    0.01272   -0.00501
H1N   2    0.209675    0.592136    0.945552    11.00000   -1.20000
N2    3    0.147080    0.393812    0.866266    11.00000    0.02843    0.02531 =
         0.01617   -0.00305    0.01234    0.00162
N3    3    0.102685    0.258641    0.670822    11.00000    0.02510    0.02527 =
         0.01827   -0.00533    0.01299   -0.00768
H3N   2    0.122621    0.321340    0.655240    11.00000   -1.20000
C1    1    0.170323    0.539543    1.020606    11.00000    0.02258    0.03088 =
         0.01700    0.00069    0.00936    0.00629
C2    1    0.191877    0.283785    0.843466    11.00000    0.03023    0.03057 =
         0.01755    0.00122    0.01167    0.00900
AFIX  23
H2A   2    0.223653    0.207700    0.901741    11.00000   -1.20000
H2B   2    0.217153    0.375945    0.826009    11.00000   -1.20000
AFIX   0
C3    1    0.152062    0.146537    0.758618    11.00000    0.03852    0.02341 =
         0.02580    0.00029    0.02169    0.00266
AFIX  23
H3A   2    0.182025    0.074238    0.742159    11.00000   -1.20000
H3B   2    0.128932    0.049683    0.777739    11.00000   -1.20000
AFIX   0
C4    1    0.060519    0.384385    0.695187    11.00000    0.02215    0.03498 =
         0.02401   -0.00603    0.01233    0.00026
AFIX  23
H4A   2    0.032363    0.300267    0.710665    11.00000   -1.20000
H4B   2    0.031248    0.466391    0.637670    11.00000   -1.20000
AFIX   0
C5    1    0.102915    0.515218    0.782309    11.00000    0.02424    0.02470 =
         0.02063   -0.00272    0.01009    0.00331
AFIX  23
H5A   2    0.129127    0.605366    0.765699    11.00000   -1.20000
H5B   2    0.074416    0.595035    0.798894    11.00000   -1.20000
AFIX   0
C6    1    0.061255    0.126043    0.586983    11.00000    0.03637    0.04674 =
         0.03339   -0.02252    0.02036   -0.01746
AFIX 137
H6A   2    0.089852    0.044288    0.572491    11.00000   -1.50000
H6B   2    0.032114    0.204590    0.529044    11.00000   -1.50000
H6C   2    0.034528    0.041975    0.604232    11.00000   -1.50000
AFIX   0
PART   -1
O1    5    0.122807    0.990724    0.923839    10.50000    0.05300    0.01934 =
         0.03245   -0.00028    0.02548   -0.00111
AFIX   3
H1A   2    0.140782    0.909290    0.968202    10.50000   -1.50000
H1B   2    0.103784    1.090390    0.927000    10.50000   -1.50000
AFIX   0
O2    5   -0.002039    0.857896    0.801998    10.50000    0.03528    0.04043 =
         0.04779   -0.00468    0.01758   -0.00384
H2C   2   -0.026797    0.891464    0.741677    10.50000   -1.50000
H2D   2    0.035007    0.920048    0.834055    10.50000   -1.50000
O3    5   -0.082726    0.986075    0.604706    10.50000    0.04040    0.02759 =
         0.03011    0.00211    0.01844    0.00525
AFIX   3
H3C   2   -0.105415    0.890347    0.570518    10.50000   -1.50000
H3D   2   -0.112733    1.073107    0.584356    10.50000   -1.50000
PART    0
HKLF    4
REM  C6H13N3S2 * 1.5 H2O at -153 deg C in C2/c
REM R1 =  0.0411 for   1674 Fo > 4sig(Fo)  and  0.0497 for all   2024 data
REM    140 parameters refined using      5 restraints
END
WGHT      0.0740      0.0000
REM Highest difference peak  0.596,  deepest hole -0.205,  1-sigma level  0.073
Q1    1   0.2008  0.8142  1.0723  11.00000  0.05    0.53
Q2    1   0.2011  0.6275  1.0680  11.00000  0.05    0.42
Q3    1   0.2552  0.7256  1.1304  11.00000  0.05    0.35
Q4    1   0.1243  0.4337  0.8291  11.00000  0.05    0.32
Q5    1   0.0975  0.4954  0.9958  11.00000  0.05    0.31
Q6    1   0.1582  0.4721  1.0327  11.00000  0.05    0.30
Q7    1   0.0699  0.3839  0.9993  11.00000  0.05    0.26
Q8    1   0.1793  0.5227  0.9966  11.00000  0.05    0.26
Q9    1   0.0866  0.4509  0.7510  11.00000  0.05    0.24
Q10   1   0.1718  0.8107  1.1147  11.00000  0.05    0.24
Q11   1   0.1055  0.4276  1.0860  11.00000  0.05    0.24
Q12   1   0.0577  1.2040  0.8361  11.00000  0.05    0.23
Q13   1   0.1732  0.6819  1.0274  11.00000  0.05    0.23
Q14   1   0.1743  0.6896  1.0940  11.00000  0.05    0.23
Q15   1   0.0102  0.3012  0.4509  11.00000  0.05    0.23
Q16   1   0.1300  0.1913  0.7249  11.00000  0.05    0.22
Q17   1   0.0572  0.3948  0.9579  11.00000  0.05    0.22
Q18   1   0.1780  0.2312  0.8076  11.00000  0.05    0.22
Q19   1   0.2234  0.7178  1.0478  11.00000  0.05    0.21
Q20   1   0.0910  0.3683  0.9494  11.00000  0.05    0.21
;
