# Supplementary material for: N-(4-Methyl­piperazin-4-ium-1-yl)dithio­carbamate sesquihydrate
Source: Acta Crystallogr Sect E Struct Rep Online. 2012 May 12;68(Pt 6):o1717. doi: 10.1107/S1600536812020521 (PMC3379308; doi:10.1107/S1600536812020521)
Supplement: Supplementary file 2 [file e-68-o1717-Isup2.hkl]

#
# h,k,l, Fc-squared, Fo-squared, sigma(Fo-squared) and status flag
#
data_I
_shelx_title ' C6H13N3S2 * 1.5 H2O at -153 deg C in C2/c'
_shelx_refln_list_code          4
_shelx_F_calc_maximum      215.61
_exptl_crystal_F_000       936.00
_reflns_d_resolution_high  0.8255
 
loop_
 _symmetry_equiv_pos_as_xyz
 'x, y, z'
 '-x, y, -z+1/2'
 'x+1/2, y+1/2, z'
 '-x+1/2, y+1/2, -z+1/2'
 '-x, -y, -z'
 'x, -y, z-1/2'
 '-x+1/2, -y+1/2, -z'
 'x+1/2, -y+1/2, z-1/2'
 
_cell_length_a    23.3560
_cell_length_b     6.8191
_cell_length_c    15.7067
_cell_angle_alpha  90.000
_cell_angle_beta  119.920
_cell_angle_gamma  90.000
 
_shelx_F_squared_multiplier     1.000
 
loop_
 _refln_index_h
 _refln_index_k
 _refln_index_l
 _refln_F_squared_calc
 _refln_F_squared_meas
 _refln_F_squared_sigma
 _refln_observed_status
   4   0   0    43647.65    43086.48    597.34 o
   6   0   0     1051.82     1093.98     26.57 o
   8   0   0       75.31       14.72     17.05 o
  10   0   0    11931.14    11768.74     94.88 o
  12   0   0     3708.60     3470.33     60.09 o
  14   0   0        2.40       -0.28     23.78 o
  16   0   0      166.37      136.93     29.40 o
  18   0   0     6110.72     6280.26     99.53 o
  20   0   0       67.01       64.24     25.36 o
  22   0   0      339.20      340.37     37.12 o
  24   0   0      607.58      612.95     48.91 o
   1   1   0     8037.95     9243.16    120.97 o
   3   1   0    29520.85    35184.55     74.83 o
   5   1   0        0.57       -0.43     17.13 o
   7   1   0      217.14      171.13     18.41 o
   9   1   0      961.54      921.96     30.37 o
  11   1   0      265.12      282.82     16.00 o
  13   1   0     3363.56     3329.51     63.83 o
  15   1   0     1309.83     1406.13     33.55 o
  17   1   0      926.44      971.15     44.66 o
  19   1   0      539.35      528.29     37.44 o
  21   1   0       93.49       84.37     27.56 o
  23   1   0      214.00      210.83     35.03 o
   0   2   0     1753.84     1869.32     35.06 o
   2   2   0     5576.85     6539.51     61.32 o
   4   2   0    18491.49    22569.06    114.05 o
   6   2   0      278.99      204.83     15.62 o
   8   2   0       30.50       41.04      6.17 o
  10   2   0      418.72      356.74     25.51 o
  12   2   0     2647.32     2709.17     57.13 o
  14   2   0     4241.81     4469.61     77.22 o
  16   2   0     1904.41     1783.20     56.35 o
  18   2   0      139.76      163.32     27.70 o
  20   2   0       50.98       36.12     24.99 o
  22   2   0        1.85       14.46     33.53 o
   1   3   0       53.19       28.76     18.55 o
   3   3   0      575.72      492.27     26.61 o
   5   3   0     1228.91     1289.97     36.92 o
   7   3   0     2543.12     2500.23     51.08 o
   9   3   0     3940.90     4437.61     69.45 o
  11   3   0     2978.56     2673.45    236.92 o
  13   3   0        8.74        3.23      5.15 o
  15   3   0      307.55      231.07     32.83 o
  17   3   0      166.82      148.14     32.00 o
  19   3   0        4.26       -0.60     29.17 o
  21   3   0      553.30      579.64     47.68 o
   0   4   0      132.78      171.84     21.71 o
   2   4   0     4151.25     4302.15     70.65 o
   4   4   0      763.27      711.11     32.47 o
   6   4   0      187.65      176.06     23.00 o
   8   4   0     1805.98     1789.36     51.73 o
  10   4   0     4558.53     4865.17     82.96 o
  12   4   0        2.52        3.97     27.29 o
  14   4   0      343.36      337.77     35.04 o
  16   4   0     1114.04     1108.35     51.11 o
  18   4   0      185.62      145.22     35.44 o
  20   4   0       95.00      106.93     30.84 o
   1   5   0      770.94      713.95     27.75 o
   3   5   0       18.39        9.67     17.86 o
   5   5   0     7931.46     8803.69    112.93 o
   7   5   0     2912.09     3252.70     72.43 o
   9   5   0       13.08       21.38     26.02 o
  11   5   0      186.54      156.22     31.95 o
  13   5   0      261.25      316.59     37.04 o
  15   5   0       21.27       33.21     28.11 o
  17   5   0      343.48      355.70     40.77 o
  19   5   0        0.13       10.20     34.99 o
   0   6   0      541.19      531.94     40.12 o
   2   6   0        8.51       -5.00     17.56 o
   4   6   0      419.44      405.92     43.06 o
   6   6   0      388.45      330.90     36.40 o
   8   6   0      202.53      179.40     28.12 o
  10   6   0      365.56      311.68     37.12 o
  12   6   0      508.48      444.07     39.13 o
  14   6   0       72.24       49.96     31.94 o
  16   6   0        9.06       -7.62     28.26 o
   1   7   0      771.96      725.90     34.47 o
   3   7   0      506.11      499.84     32.04 o
   5   7   0       82.31       65.95     23.16 o
   7   7   0      126.69      115.36     21.88 o
   9   7   0      498.59      449.85     43.90 o
  11   7   0       80.95       97.91     31.27 o
  13   7   0       51.63       74.57     38.73 o
   0   8   0     1426.88     1400.20     68.85 o
   2   8   0      109.90      115.61     25.96 o
   4   8   0      589.02      653.56     38.30 o
   6   8   0       38.00       29.70     26.44 o
 -25   1   1     2140.03     2755.89     86.86 o
 -23   1   1       78.96       42.93     32.80 o
 -21   1   1       24.85       28.96     32.14 o
 -19   1   1      136.98      110.73     31.68 o
 -17   1   1       43.46       39.03     17.37 o
 -15   1   1     2590.53     2466.36    118.37 o
 -13   1   1     2349.80     2252.45     44.61 o
 -11   1   1     1571.02     1413.76     29.52 o
  -9   1   1     1734.64     1721.17     44.90 o
  -7   1   1    13113.71    14812.21     89.38 o
  -5   1   1     4901.72     5064.70     47.70 o
  -3   1   1     7080.42     6854.87     86.76 o
  -1   1   1     3284.75     3448.52    191.49 o
   1   1   1    23963.52    28219.09    273.77 o
   3   1   1    30741.54    37631.34    189.08 o
   5   1   1    15515.59    17958.58     91.50 o
   7   1   1     1599.47     1503.70     34.03 o
   9   1   1      805.29      937.71     32.28 o
  11   1   1     1576.13     1472.78     41.60 o
  13   1   1      762.31      684.54     34.89 o
  15   1   1     1904.49     1942.16     54.93 o
  17   1   1     2244.71     2395.74     64.78 o
  19   1   1     1517.09     1616.01     58.66 o
  21   1   1      236.05      233.10     36.78 o
  23   1   1        0.16       20.65     30.88 o
 -24   2   1      863.94      955.69     57.85 o
 -22   2   1      944.60      888.63     49.11 o
 -20   2   1      270.47      274.70     36.58 o
 -18   2   1      117.96      128.64     31.48 o
 -16   2   1      380.47      397.09     32.42 o
 -14   2   1        0.33        0.37     22.54 o
 -12   2   1      559.21      497.61     31.50 o
 -10   2   1     1573.00     1460.97     38.73 o
  -8   2   1       93.57       76.76     19.04 o
  -6   2   1     7216.13     7627.73     71.81 o
  -4   2   1    16857.13    19102.21    104.37 o
  -2   2   1    11026.93    11973.52     80.97 o
   0   2   1     2245.76     2101.60     38.33 o
   2   2   1     7352.14     8347.36     89.95 o
   4   2   1        0.54        4.36      6.81 o
   6   2   1     9745.82    10292.29     86.37 o
   8   2   1        0.45        3.77      6.71 o
  10   2   1      330.33      334.62     25.06 o
  12   2   1      800.00      714.99     34.13 o
  14   2   1     3352.03     3325.79     69.32 o
  16   2   1      254.30      268.92     31.77 o
  18   2   1        0.35        8.72     23.59 o
  20   2   1      104.78       96.36     31.80 o
  22   2   1       64.82      124.09     35.83 o
 -23   3   1      522.28      547.75     44.87 o
 -21   3   1      804.75      815.41     49.51 o
 -19   3   1        0.05       12.77     31.63 o
 -17   3   1     1737.88     1834.26     59.71 o
 -15   3   1      668.06      687.02     41.13 o
 -13   3   1      130.49      108.00     25.83 o
 -11   3   1     2951.97     3004.66     61.57 o
  -9   3   1     4401.18     4437.49     69.38 o
  -7   3   1     3176.75     3117.03     55.36 o
  -5   3   1     1440.43     1571.43     41.21 o
  -3   3   1     2740.36     2785.00     50.66 o
  -1   3   1     1804.71     2019.94     65.21 o
   1   3   1     7306.85     7470.13     78.14 o
   3   3   1        3.46       -1.22      6.56 o
   5   3   1       93.34       81.55      5.91 o
   7   3   1    15055.01    16362.85    122.25 o
   9   3   1     9192.74     9078.16    505.74 o
  11   3   1     9570.51    10053.03    133.01 o
  13   3   1     2039.71     2180.23     58.38 o
  15   3   1       25.32       27.94     27.62 o
  17   3   1     1819.42     1972.05     63.43 o
  19   3   1      611.09      683.77     45.46 o
  21   3   1      114.60      156.32     35.68 o
 -22   4   1       87.34      107.39     36.31 o
 -20   4   1      776.96      832.03     51.73 o
 -18   4   1      775.60      875.40     51.58 o
 -16   4   1        0.03       11.60     28.07 o
 -14   4   1       22.34       15.20     26.00 o
 -12   4   1      127.47      109.59     29.53 o
 -10   4   1      127.19      120.23     27.89 o
  -8   4   1     3000.91     2950.69     62.11 o
  -6   4   1       53.47       30.92     21.35 o
  -4   4   1       11.44       18.71      7.78 o
  -2   4   1     3567.42     3882.00     48.91 o
   0   4   1     1827.08     1831.74     33.46 o
   2   4   1      334.01      308.87     25.08 o
   4   4   1      981.81     1027.06     23.82 o
   6   4   1     1333.83     1486.45     14.85 o
   8   4   1     2642.79     2603.78     60.42 o
  10   4   1     8499.15     8947.76    110.61 o
  12   4   1      610.10      535.70     36.74 o
  14   4   1       20.85       20.08     26.22 o
  16   4   1       61.09       99.24     31.64 o
  18   4   1       11.62        3.10     30.82 o
  20   4   1      234.63      290.67     35.03 o
 -19   5   1        6.94       40.44     31.35 o
 -17   5   1       79.70       65.47     30.73 o
 -15   5   1       96.73       72.53     32.67 o
 -13   5   1      223.47      230.60     33.97 o
 -11   5   1        9.49       16.86     26.07 o
  -9   5   1     1612.07     1658.21     55.09 o
  -7   5   1      182.81      176.87     30.06 o
  -5   5   1     1096.52     1142.04     47.93 o
  -3   5   1      198.22      217.57     22.45 o
  -1   5   1     1221.82     1394.16     34.24 o
   1   5   1     1316.20     1351.14     34.10 o
   3   5   1       17.65       -6.55     25.55 o
   5   5   1        7.19       29.71     26.87 o
   7   5   1       14.99       23.22     23.04 o
   9   5   1      444.85      396.23     33.56 o
  11   5   1      615.61      566.70     41.79 o
  13   5   1       44.50       45.14     31.95 o
  15   5   1       98.31      112.05     29.83 o
  17   5   1       71.91       42.44     34.07 o
 -16   6   1        2.74       -4.45     30.49 o
 -14   6   1       26.00       69.13     28.83 o
 -12   6   1       72.02       50.10     32.83 o
 -10   6   1       60.08       25.82     32.89 o
  -8   6   1       56.92       69.29     30.00 o
  -6   6   1       45.95       43.88     25.58 o
  -4   6   1      603.90      622.84     92.81 o
  -2   6   1     4354.04     4618.61     64.84 o
   0   6   1      410.33      380.34     46.85 o
   2   6   1      253.92      207.26     22.58 o
   4   6   1      290.81      255.37     34.38 o
   6   6   1        4.79        0.86     27.25 o
   8   6   1      389.03      341.82     34.88 o
  10   6   1      788.77      835.61     46.73 o
  12   6   1      275.43      306.67     35.48 o
  14   6   1       53.69       76.16     33.14 o
  16   6   1      658.31      815.67     50.35 o
 -13   7   1      166.40      145.56     34.62 o
 -11   7   1      240.23      293.85     43.64 o
  -9   7   1       42.59        7.43     28.08 o
  -7   7   1      356.47      290.58     28.46 o
  -5   7   1     1433.75     1546.49     44.32 o
  -3   7   1      136.80      148.72     25.86 o
  -1   7   1     2088.62     2330.95     92.02 o
   1   7   1      104.60      109.97     26.08 o
   3   7   1      637.82      569.79     48.92 o
   5   7   1      242.13      200.13     23.18 o
   7   7   1       28.17       37.01     30.18 o
   9   7   1      123.69       89.12     33.39 o
  11   7   1       34.78       21.14     29.49 o
  -6   8   1      344.44      350.31     33.01 o
  -4   8   1       46.98       51.48     24.67 o
  -2   8   1       66.00       48.90     24.39 o
   0   8   1      570.62      640.49     37.37 o
   2   8   1     1253.12     1375.99     46.99 o
   4   8   1        2.90       -9.63     21.49 o
 -24   0   2     1699.48     1940.72     67.83 o
 -22   0   2     2071.15     2111.48     67.81 o
 -20   0   2     1043.01     1062.93     50.17 o
 -18   0   2      137.62      104.62     28.60 o
 -16   0   2      243.03      177.59     26.61 o
 -14   0   2     2829.15     3001.35     58.40 o
 -12   0   2     5819.54     5310.80     68.82 o
 -10   0   2    15827.28    15858.23    104.81 o
  -8   0   2    10774.79    11016.24     78.25 o
  -6   0   2     7386.77     7618.17     54.84 o
  -4   0   2     1316.34     1007.96     31.47 o
  -2   0   2     5172.35     4593.83    690.10 o
   0   0   2     3729.12     4735.00     24.58 o
   2   0   2     7360.42     8056.67     79.40 o
   4   0   2    12525.69    12640.10     48.05 o
   6   0   2     8639.98     8294.77     67.34 o
   8   0   2     7094.19     7505.49     72.22 o
  10   0   2      842.62      752.75     29.53 o
  12   0   2      129.19      140.74     22.29 o
  14   0   2     1496.94     1551.61     47.87 o
  16   0   2     1609.41     1582.61     51.42 o
  18   0   2     1804.09     1920.20     59.10 o
  20   0   2     8954.94    10180.11    136.66 o
  22   0   2      174.84      175.12     36.64 o
 -25   1   2      422.96      416.67     42.60 o
 -23   1   2      300.90      257.32     36.79 o
 -21   1   2      529.13      593.86     43.73 o
 -19   1   2     1028.47      982.29     52.28 o
 -17   1   2      230.02      225.99     20.97 o
 -15   1   2      583.27      631.00     40.37 o
 -13   1   2     1253.11     1246.96     70.15 o
 -11   1   2     4739.57     4850.60     45.47 o
  -9   1   2      299.68      254.08     17.71 o
  -7   1   2        0.94       -4.87     18.52 o
  -5   1   2     9575.46     9787.25     63.06 o
  -3   1   2     5769.76     6369.88     33.25 o
  -1   1   2     1358.73     1570.68     30.41 o
   1   1   2      539.14      636.33      7.43 o
   3   1   2    18058.29    19715.70    145.78 o
   5   1   2      921.19      948.27     16.48 o
   7   1   2    11441.93    11491.25     86.79 o
   9   1   2      180.14      163.12     20.55 o
  11   1   2       12.57        2.92     18.84 o
  13   1   2      404.29      333.32     29.11 o
  15   1   2      265.49      260.82     31.47 o
  17   1   2     1409.97     1467.47     54.50 o
  19   1   2      335.03      309.66     36.51 o
  21   1   2       42.03       29.66     30.59 o
 -24   2   2      825.71      933.16     52.75 o
 -22   2   2      408.66      462.13     43.11 o
 -20   2   2      834.37      836.71     45.66 o
 -18   2   2     1079.15     1054.65     47.91 o
 -16   2   2      314.68      307.52     34.35 o
 -14   2   2     3345.09     3696.70     69.22 o
 -12   2   2      953.57      915.19     36.10 o
 -10   2   2      911.33      857.60     31.79 o
  -8   2   2     7314.81     7567.09     55.67 o
  -6   2   2     1117.79     1162.03     20.53 o
  -4   2   2     2045.44     2117.87     13.60 o
  -2   2   2    16084.29    16897.48    190.07 o
   0   2   2     8300.33     8771.31     68.38 o
   2   2   2     7179.90     7157.81     62.89 o
   4   2   2     5242.53     5693.54     99.47 o
   6   2   2     2521.38     2843.44     23.54 o
   8   2   2     7500.19     7640.41     66.71 o
  10   2   2     3278.03     3174.94     32.83 o
  12   2   2       29.60       19.94     11.43 o
  14   2   2      376.62      322.36     36.33 o
  16   2   2      598.68      560.28     37.89 o
  18   2   2      500.61      469.57     37.38 o
  20   2   2      201.79      198.27     33.04 o
  22   2   2      265.99      270.82     39.78 o
 -23   3   2        3.40       14.02     33.07 o
 -21   3   2       93.15      100.86     34.08 o
 -19   3   2     1556.25     1461.23     57.28 o
 -17   3   2     1695.02     1743.44     58.55 o
 -15   3   2        5.91        6.81     23.32 o
 -13   3   2        4.17        7.96     20.66 o
 -11   3   2      403.53      315.80     27.19 o
  -9   3   2     3016.48     2894.80     56.64 o
  -7   3   2      720.61      748.70     31.57 o
  -5   3   2     1016.09     1062.51     18.32 o
  -3   3   2     2230.61     2331.83     25.29 o
  -1   3   2     2467.84     2394.49    103.17 o
   1   3   2        7.29        4.37     16.49 o
   3   3   2     1844.96     1796.45     20.58 o
   5   3   2     3705.58     3960.26     29.29 o
   7   3   2     1823.82     1882.14     47.06 o
   9   3   2     4520.30     4867.75     29.07 o
  11   3   2     1386.32     1366.89     49.72 o
  13   3   2      187.62      205.08     30.43 o
  15   3   2      204.38      202.94     29.67 o
  17   3   2      287.12      317.38     35.74 o
  19   3   2        0.49        8.08     29.23 o
  21   3   2        6.21        1.79     34.35 o
 -22   4   2        5.61       15.23     33.33 o
 -20   4   2        7.45       13.57     32.03 o
 -18   4   2     3623.77     3769.34     86.80 o
 -16   4   2      255.34      196.13     32.37 o
 -14   4   2     6346.49     6626.98    101.90 o
 -12   4   2        5.04       16.15     26.23 o
 -10   4   2       22.28       26.21     23.09 o
  -8   4   2     2632.82     2624.38     58.50 o
  -6   4   2     4787.04     4848.97    130.40 o
  -4   4   2        8.16       16.01      8.99 o
  -2   4   2     1645.32     1812.83     43.70 o
   0   4   2       56.70       58.27     14.34 o
   2   4   2       47.76       65.69     19.98 o
   4   4   2     7964.77     8052.47    140.69 o
   6   4   2     1975.77     2117.75     35.89 o
   8   4   2     1098.27      958.10     41.66 o
  10   4   2     4441.42     4605.87     81.00 o
  12   4   2     1664.31     1850.65     57.50 o
  14   4   2      161.62      134.51     28.34 o
  16   4   2      238.26      230.00     37.22 o
  18   4   2      578.98      493.74     44.07 o
 -19   5   2       44.44       62.19     32.89 o
 -17   5   2      844.73      911.29     49.58 o
 -15   5   2     5178.24     5351.72    103.08 o
 -13   5   2       39.57       56.80     23.67 o
 -11   5   2      386.10      360.11     34.95 o
  -9   5   2     2264.91     2476.84     65.68 o
  -7   5   2     1027.08      932.68     43.09 o
  -5   5   2     5099.92     5472.21    133.80 o
  -3   5   2        2.08        0.86     10.90 o
  -1   5   2        9.70        7.09     16.05 o
   1   5   2     4285.11     4266.64     97.60 o
   3   5   2      919.24      988.34     20.69 o
   5   5   2     1604.30     1649.90     52.80 o
   7   5   2      146.61      104.42     28.06 o
   9   5   2     3636.45     3906.26     80.29 o
  11   5   2        1.03       -5.95     25.82 o
  13   5   2     3430.19     3541.45     83.28 o
  15   5   2      908.27     1016.14     53.46 o
  17   5   2       68.43       80.87     32.67 o
 -18   6   2      189.17      183.38     37.91 o
 -16   6   2      260.00      218.29     38.96 o
 -14   6   2      191.10      173.79     36.24 o
 -12   6   2      151.21      102.60     32.46 o
 -10   6   2      526.20      472.69     39.65 o
  -8   6   2       17.10        8.80     26.46 o
  -6   6   2      286.56      253.89     34.75 o
  -4   6   2      109.32      104.55     19.57 o
  -2   6   2     1267.32     1252.26     95.66 o
   0   6   2      599.18      596.66     29.32 o
   2   6   2      697.66      682.90     29.70 o
   4   6   2      894.14      910.18     33.25 o
   6   6   2       21.05       13.88     26.81 o
   8   6   2     3129.39     3252.94     80.51 o
  10   6   2      109.75       53.63     30.79 o
  12   6   2      676.11      605.10     42.90 o
  14   6   2        0.75       -2.95     30.32 o
 -13   7   2      347.48      365.86     45.30 o
 -11   7   2       91.41       62.64     33.33 o
  -9   7   2      161.72      169.52     35.34 o
  -7   7   2      383.84      361.69     47.78 o
  -5   7   2       89.56       65.70     21.78 o
  -3   7   2      140.29      111.51     22.69 o
  -1   7   2      575.35      584.15     31.77 o
   1   7   2       55.59       59.16     21.78 o
   3   7   2      164.16      174.94     23.08 o
   5   7   2     1094.16     1156.70     41.05 o
   7   7   2       61.89       20.54     30.15 o
   9   7   2      439.80      421.02     42.57 o
  11   7   2      201.12      195.41     34.77 o
  -6   8   2       32.66      -11.37     22.29 o
  -4   8   2      139.86      130.89     25.03 o
  -2   8   2       62.40       25.10     25.94 o
   0   8   2       23.71       25.02     23.80 o
   2   8   2        8.51        9.50     25.21 o
   4   8   2       53.97       96.62     26.64 o
 -25   1   3      511.16      534.42     42.53 o
 -23   1   3      731.06      763.72     47.40 o
 -21   1   3       20.94        8.63     19.56 o
 -19   1   3     3457.57     3457.02    114.55 o
 -17   1   3     4925.21     5249.12    194.07 o
 -15   1   3       24.28       46.94     15.00 o
 -13   1   3      971.91      819.65     23.16 o
 -11   1   3      373.15      432.14     17.14 o
  -9   1   3     1502.63     1533.01     34.32 o
  -7   1   3    46487.55    50143.45    627.36 o
  -5   1   3    27682.62    32500.39    136.90 o
  -3   1   3     7200.74     7077.68     18.63 o
  -1   1   3     3904.25     4200.39     48.18 o
   1   1   3      581.12      477.09      8.00 o
   3   1   3     7888.44     8772.95     45.24 o
   5   1   3     2309.24     2201.35     24.25 o
   7   1   3      105.99      133.06     11.57 o
   9   1   3     2464.36     2378.88     60.10 o
  11   1   3     5690.35     5627.41     76.62 o
  13   1   3     1110.93     1112.24     41.86 o
  15   1   3      377.57      391.67     34.27 o
  17   1   3      304.16      300.24     33.18 o
  19   1   3       62.09       36.27     30.09 o
  21   1   3      664.68      769.68     48.84 o
 -24   2   3       17.37       28.64     30.22 o
 -22   2   3      203.30      265.42     38.77 o
 -20   2   3     1773.63     1841.80     62.26 o
 -18   2   3      156.59      144.32     33.55 o
 -16   2   3     9239.33     9294.38    112.36 o
 -14   2   3      164.11       98.50     21.51 o
 -12   2   3     1182.26     1086.48     36.92 o
 -10   2   3      639.09      525.58     26.52 o
  -8   2   3     3150.47     3124.70     21.80 o
  -6   2   3      304.64      446.36      7.12 o
  -4   2   3     4592.73     4853.35     45.89 o
  -2   2   3      870.80      883.43     28.13 o
   0   2   3       38.41       37.06      8.32 o
   2   2   3    19388.73    20966.53    147.10 o
   4   2   3     5569.39     6349.67     44.91 o
   6   2   3     4467.88     4473.95     72.57 o
   8   2   3     3151.81     3475.99     32.92 o
  10   2   3     3463.10     3324.41     35.82 o
  12   2   3      133.58      139.11     22.87 o
  14   2   3     1953.36     1847.88     68.48 o
  16   2   3      206.80      188.09     31.55 o
  18   2   3      396.93      345.90     37.02 o
  20   2   3      805.79      907.57     49.15 o
 -23   3   3      441.68      424.69     40.67 o
 -21   3   3     2002.08     2135.45     70.68 o
 -19   3   3       31.21       41.19     30.61 o
 -17   3   3      274.38      260.82     33.66 o
 -15   3   3     3316.77     3200.41     70.80 o
 -13   3   3      435.23      277.18     67.05 o
 -11   3   3     2654.15     2503.72    168.64 o
  -9   3   3     5720.01     5784.90    120.12 o
  -7   3   3      615.42      681.00     57.69 o
  -5   3   3       56.12       36.92      5.84 o
  -3   3   3    12703.28    13652.49    114.54 o
  -1   3   3      770.58      757.08     20.61 o
   1   3   3       73.40       53.55     10.21 o
   3   3   3       50.33       56.21      6.07 o
   5   3   3     1587.23     1566.34     22.03 o
   7   3   3     4091.85     4047.94     64.55 o
   9   3   3     2113.15     2239.94     60.53 o
  11   3   3       24.96       24.10      8.98 o
  13   3   3      210.72      187.89     28.78 o
  15   3   3     1681.84     1751.46     58.92 o
  17   3   3      128.33      110.23     31.21 o
  19   3   3      723.29      779.47     48.39 o
 -22   4   3      553.14      482.75     44.68 o
 -20   4   3      192.55      177.02     35.46 o
 -18   4   3      196.49      177.31     37.50 o
 -16   4   3       32.39       24.11     26.21 o
 -14   4   3     1869.73     1843.34     58.54 o
 -12   4   3     3554.25     3775.77     76.00 o
 -10   4   3      136.94      100.36     26.10 o
  -8   4   3      260.07      293.37     29.54 o
  -6   4   3      379.52      367.84     10.64 o
  -4   4   3      338.20      382.48     31.65 o
  -2   4   3     1949.48     1950.29     25.28 o
   0   4   3     1448.14     1504.43     90.11 o
   2   4   3      819.21      811.54     18.55 o
   4   4   3     1605.19     1645.91     74.36 o
   6   4   3     1616.59     1705.98     37.65 o
   8   4   3      233.65      194.09     28.71 o
  10   4   3      569.90      540.92     36.55 o
  12   4   3       32.72       22.54     24.87 o
  14   4   3       80.67       64.16     29.13 o
  16   4   3      414.98      419.38     36.48 o
  18   4   3      362.00      412.40     41.38 o
 -21   5   3        0.76       15.03     35.08 o
 -19   5   3       25.26       11.48     30.82 o
 -17   5   3     1244.03     1151.75     55.13 o
 -15   5   3       84.73       86.75     32.96 o
 -13   5   3      105.31       81.90     30.53 o
 -11   5   3       38.76       22.92     28.58 o
  -9   5   3       66.72       57.32     26.44 o
  -7   5   3     1749.78     1803.53     56.24 o
  -5   5   3      489.36      603.15     23.41 o
  -3   5   3       42.60       51.22     11.73 o
  -1   5   3       10.23        9.52     16.29 o
   1   5   3        0.99       -4.18     15.93 o
   3   5   3     1736.80     1595.13     26.61 o
   5   5   3       41.07       44.62     26.49 o
   7   5   3      551.75      539.20     36.38 o
   9   5   3       75.49       57.64     25.50 o
  11   5   3      847.39      796.16     45.07 o
  13   5   3        5.02       -4.65     27.03 o
  15   5   3      192.10      232.73     33.64 o
 -18   6   3       43.09       82.90     36.02 o
 -16   6   3      163.57      175.95     36.67 o
 -14   6   3      850.66      885.40     48.63 o
 -12   6   3     1705.94     1797.93     66.06 o
 -10   6   3     1728.81     1604.46     61.87 o
  -8   6   3      123.84       67.16     29.97 o
  -6   6   3      677.45      625.89     35.08 o
  -4   6   3       84.49       56.33     19.66 o
  -2   6   3      436.22      471.26     24.58 o
   0   6   3     1986.88     2115.54     81.43 o
   2   6   3      138.99      153.78     22.75 o
   4   6   3       70.51       73.36     24.48 o
   6   6   3      878.32      963.68     46.27 o
   8   6   3       74.49      102.82     34.28 o
  10   6   3       18.61       12.29     31.30 o
  12   6   3       10.84       28.70     29.64 o
  14   6   3       40.14       40.88     26.24 o
 -13   7   3      467.78      451.90     45.00 o
 -11   7   3      228.09      208.19     32.85 o
  -9   7   3      612.06      707.80     49.52 o
  -7   7   3      264.22      254.95     26.80 o
  -5   7   3      128.13      115.01     35.28 o
  -3   7   3      484.67      552.52     37.72 o
  -1   7   3      204.47      198.02     25.35 o
   1   7   3      456.03      481.35     29.16 o
   3   7   3      703.64      636.80     53.05 o
   5   7   3      359.41      344.44     27.82 o
   7   7   3       91.71      122.34     33.19 o
   9   7   3       23.30       90.68     34.93 o
  -6   8   3        0.14        7.68     23.27 o
  -4   8   3     1020.44     1066.67     42.90 o
  -2   8   3        3.93       14.71     21.67 o
   0   8   3       19.64        3.22     21.97 o
   2   8   3      895.99      982.75     40.11 o
 -26   0   4      204.28      206.47     39.88 o
 -24   0   4      251.91      316.09     37.23 o
 -22   0   4     1731.50     1766.53     60.22 o
 -20   0   4     2422.71     2411.37     64.23 o
 -18   0   4        0.22       -7.58     24.65 o
 -16   0   4     1746.53     1736.04     49.08 o
 -14   0   4    13686.84    15126.29    120.83 o
 -12   0   4      997.11     1136.08     34.05 o
 -10   0   4     3009.59     3252.77     46.82 o
  -8   0   4     1012.41      861.50     24.77 o
  -6   0   4     3719.56     3105.06     26.79 o
  -4   0   4    30145.75    34071.91    365.31 o
  -2   0   4    15656.95    18115.07     94.11 o
   0   0   4      965.93     1052.17     10.18 o
   2   0   4      623.72      529.63      9.71 o
   4   0   4     4224.87     4076.24     35.53 o
   6   0   4     1122.03      949.30     46.37 o
   8   0   4     4960.44     5067.92     62.29 o
  10   0   4     1555.75     1488.25     40.63 o
  12   0   4     1258.05     1218.93     41.73 o
  14   0   4     5559.47     5911.02     88.11 o
  16   0   4     1602.51     1734.50     54.81 o
  18   0   4      871.12      999.98     47.48 o
 -25   1   4       12.47        8.76     29.03 o
 -23   1   4      858.88      853.95     49.30 o
 -21   1   4      180.03      150.83     21.94 o
 -19   1   4      376.12      299.82     24.12 o
 -17   1   4      515.52      552.97     24.84 o
 -15   1   4      811.78      814.03     34.25 o
 -13   1   4     1498.19     1598.66     71.42 o
 -11   1   4    16945.87    18901.85     84.07 o
  -9   1   4     3656.46     3711.22     48.74 o
  -7   1   4    29863.12    34159.64     81.27 o
  -5   1   4    32322.08    36742.12    170.18 o
  -3   1   4     2091.72     2241.55     18.80 o
  -1   1   4    15431.36    16871.49     90.76 o
   1   1   4     1004.62     1025.04     19.35 o
   3   1   4     3346.04     3093.05     29.05 o
   5   1   4     1040.03      940.95     18.29 o
   7   1   4     3151.93     2654.66     43.47 o
   9   1   4       26.61       16.47     11.63 o
  11   1   4        5.02        0.21     13.15 o
  13   1   4     2869.56     2774.75    127.30 o
  15   1   4      310.84      304.67     29.66 o
  17   1   4     2895.12     2929.76     73.69 o
  19   1   4       11.58       22.69     24.56 o
 -26   2   4      360.85      363.36     42.54 o
 -24   2   4      193.32      251.33     37.59 o
 -22   2   4      303.43      235.48     35.11 o
 -20   2   4       64.22       47.80     31.69 o
 -18   2   4     1015.89      954.99     46.81 o
 -16   2   4     3910.28     3952.81     73.56 o
 -14   2   4      567.83      585.17     32.36 o
 -12   2   4      339.87      248.57     23.84 o
 -10   2   4     7562.49     8359.07     57.85 o
  -8   2   4      252.06      305.97     17.75 o
  -6   2   4    11301.75    12247.95    134.15 o
  -4   2   4     8760.17     9599.31     50.13 o
  -2   2   4     9584.43    10358.68    137.49 o
   0   2   4    13914.83    15323.23    110.51 o
   2   2   4     7121.42     7944.16    179.07 o
   4   2   4     4037.48     4479.46     42.21 o
   6   2   4     3764.61     3845.82     86.70 o
   8   2   4       82.35       47.02     10.75 o
  10   2   4     2751.39     2816.06     74.39 o
  12   2   4     2397.68     2211.60     34.26 o
  14   2   4      631.59      505.68     59.67 o
  16   2   4       28.48       -1.80     25.63 o
  18   2   4     1749.76     1923.26     63.35 o
  20   2   4      114.38      134.45     32.66 o
 -25   3   4       26.48       76.45     35.98 o
 -23   3   4      169.60      162.26     33.13 o
 -21   3   4      168.48      157.80     34.07 o
 -19   3   4      206.85      158.56     32.55 o
 -17   3   4     1316.66     1417.16     53.19 o
 -15   3   4      203.71      151.33     27.50 o
 -13   3   4     1119.00     1001.51     38.74 o
 -11   3   4      776.63      795.39     35.02 o
  -9   3   4      918.56      961.46     35.59 o
  -7   3   4     1422.03     1370.94     21.90 o
  -5   3   4     2665.68     2776.55     44.17 o
  -3   3   4       51.83       49.21     11.41 o
  -1   3   4     1258.58     1516.12     21.35 o
   1   3   4     3648.16     3717.68     34.33 o
   3   3   4    15065.28    17392.50    127.14 o
   5   3   4      289.93      258.64     13.87 o
   7   3   4        1.26       10.68      8.70 o
   9   3   4       27.09       19.76      8.55 o
  11   3   4      556.38      578.82     35.19 o
  13   3   4      419.77      428.81     33.59 o
  15   3   4      135.21      108.63     28.70 o
  17   3   4       62.62      135.11     30.09 o
  19   3   4       88.53      141.13     29.92 o
 -22   4   4       78.98      100.63     37.24 o
 -20   4   4      128.26       92.65     30.01 o
 -18   4   4     1288.41     1453.96     57.67 o
 -16   4   4      841.35      913.87     44.34 o
 -14   4   4       71.00       75.87     26.69 o
 -12   4   4       22.41       35.82     24.30 o
 -10   4   4     3133.70     3414.91     68.52 o
  -8   4   4      278.29      298.80     33.46 o
  -6   4   4     7524.48     7851.84     52.26 o
  -4   4   4       92.38       99.11     19.22 o
  -2   4   4     1456.20     1395.07     22.99 o
   0   4   4     3688.59     3474.98     33.07 o
   2   4   4     3421.84     3628.34    140.73 o
   4   4   4      531.77      507.00     40.70 o
   6   4   4      643.58      552.02     26.27 o
   8   4   4      276.19      311.24     29.97 o
  10   4   4      844.94      753.99     40.20 o
  12   4   4     2298.84     2403.54     64.20 o
  14   4   4      181.32      161.43     31.39 o
  16   4   4       73.53      114.85     34.48 o
 -21   5   4      772.33      734.38     52.32 o
 -19   5   4      287.36      333.77     42.17 o
 -17   5   4      443.56      450.01     43.59 o
 -15   5   4      493.66      478.80     38.80 o
 -13   5   4        0.07        8.49     26.70 o
 -11   5   4        2.11      -11.29     23.93 o
  -9   5   4     4470.97     4792.72     88.30 o
  -7   5   4     2844.62     2954.50     69.69 o
  -5   5   4      575.92      602.28     32.04 o
  -3   5   4        3.29        4.36     12.45 o
  -1   5   4      118.06      102.48     14.03 o
   1   5   4      332.75      276.62     25.39 o
   3   5   4      598.05      501.68     34.06 o
   5   5   4     1068.05     1156.38     46.60 o
   7   5   4      528.34      533.90     35.75 o
   9   5   4     1107.90     1261.29     50.42 o
  11   5   4      778.41      845.56     44.01 o
  13   5   4     1311.88     1266.45     53.88 o
  15   5   4      267.47      268.43     36.91 o
 -18   6   4      551.10      608.78     48.21 o
 -16   6   4      340.05      285.39     37.82 o
 -14   6   4     1149.50     1036.29     53.15 o
 -12   6   4        0.19       11.11     30.94 o
 -10   6   4      571.70      594.88     44.15 o
  -8   6   4       95.42       93.94     31.93 o
  -6   6   4      601.35      606.82     29.97 o
  -4   6   4      746.09      693.00     44.47 o
  -2   6   4     1121.58     1127.22     48.13 o
   0   6   4       13.57       18.16     13.92 o
   2   6   4       20.89       27.46     17.45 o
   4   6   4       82.17       43.85     18.37 o
   6   6   4      385.53      322.37     37.25 o
   8   6   4      331.53      340.63     35.59 o
  10   6   4        1.98       -1.57     25.63 o
  12   6   4      146.06      184.73     31.58 o
 -13   7   4      104.40       97.02     34.65 o
 -11   7   4       21.05       21.58     27.39 o
  -9   7   4      530.30      546.54     33.00 o
  -7   7   4     2450.87     2450.59    144.05 o
  -5   7   4      156.08      129.39     22.36 o
  -3   7   4       40.20       19.18     22.63 o
  -1   7   4      131.28      110.03     24.77 o
   1   7   4      410.92      328.09     26.27 o
   3   7   4      396.22      354.47     37.09 o
   5   7   4      389.99      352.77     27.80 o
   7   7   4      148.51      196.06     32.16 o
  -6   8   4        5.28        8.66     22.71 o
  -4   8   4       11.92       18.44     23.98 o
  -2   8   4       83.49      104.19     25.84 o
   0   8   4        0.01       -5.66     23.25 o
 -27   1   5      518.32      607.64     48.90 o
 -25   1   5      294.33      299.80     39.16 o
 -23   1   5       17.13        7.19     32.18 o
 -21   1   5       12.60        3.77     17.89 o
 -19   1   5      539.78      496.17     25.33 o
 -17   1   5     2117.21     2072.70     38.63 o
 -15   1   5     1854.90     1856.72     43.53 o
 -13   1   5       62.34       36.64     12.81 o
 -11   1   5     2669.34     2452.90     31.29 o
  -9   1   5    12911.32    13812.71    131.62 o
  -7   1   5       22.13       11.82      8.88 o
  -5   1   5     4280.50     4122.51     21.15 o
  -3   1   5       15.02        3.65      6.77 o
  -1   1   5      360.35      441.50      9.14 o
   1   1   5    16567.48    17173.12     92.28 o
   3   1   5    13651.71    14747.88     50.00 o
   5   1   5        4.09        3.89      8.53 o
   7   1   5      541.97      464.00     43.82 o
   9   1   5     1026.12      943.72     71.50 o
  11   1   5     2468.94     2527.27    199.47 o
  13   1   5     4383.40     4434.93    191.28 o
  15   1   5      443.98      408.46     73.24 o
  17   1   5      233.76      196.69     47.32 o
  19   1   5      652.26      746.63     46.06 o
 -26   2   5      594.83      644.57     50.74 o
 -24   2   5      193.15      172.05     32.90 o
 -22   2   5       21.98       22.55     31.58 o
 -20   2   5        8.03       14.61     28.89 o
 -18   2   5     1110.16     1241.41     49.55 o
 -16   2   5      608.11      480.51     31.24 o
 -14   2   5        1.65        8.59     18.76 o
 -12   2   5     7372.47     7997.47    160.84 o
 -10   2   5     4898.50     5320.00    100.03 o
  -8   2   5    13625.42    15878.59    361.82 o
  -6   2   5      621.58      684.42     12.76 o
  -4   2   5     1590.34     1628.08     45.37 o
  -2   2   5        8.18        1.24      7.06 o
   0   2   5    22834.12    26700.27    178.46 o
   2   2   5      552.10      697.03     12.14 o
   4   2   5    10503.69    11978.95    164.36 o
   6   2   5      263.26      180.79     12.89 o
   8   2   5      520.67      432.41     20.55 o
  10   2   5     3187.17     3199.52     41.89 o
  12   2   5       37.47       38.44     12.55 o
  14   2   5        0.08        5.39     22.40 o
  16   2   5      128.90      147.03     28.80 o
  18   2   5       30.88        4.91     29.81 o
 -25   3   5     1031.88     1093.11     58.48 o
 -23   3   5      150.31      207.19     34.11 o
 -21   3   5      753.57      820.74     47.58 o
 -19   3   5      117.24      115.81     31.48 o
 -17   3   5       34.21       29.62     28.50 o
 -15   3   5     3065.64     3128.73     36.93 o
 -13   3   5     5217.80     5261.22     79.96 o
 -11   3   5     2514.10     2919.85     83.55 o
  -9   3   5      269.48      229.36     22.21 o
  -7   3   5     9450.55    10679.92     59.15 o
  -5   3   5      543.75      539.35     42.82 o
  -3   3   5     8981.54     9610.01    156.31 o
  -1   3   5     2943.25     2955.84     52.76 o
   1   3   5        9.99       17.74      8.61 o
   3   3   5     3415.71     3484.45     35.73 o
   5   3   5     2575.44     2611.70     32.72 o
   7   3   5      286.95      234.35     27.97 o
   9   3   5      916.26      910.82     24.67 o
  11   3   5       16.99        9.46     20.60 o
  13   3   5      494.53      441.48     34.84 o
  15   3   5     1090.04     1207.72     50.26 o
  17   3   5      284.31      368.69     38.69 o
 -24   4   5      174.13      226.89     38.43 o
 -22   4   5      980.32     1078.07     57.04 o
 -20   4   5      113.17      100.63     30.18 o
 -18   4   5        0.20      -14.91     27.96 o
 -16   4   5      590.23      533.55     35.79 o
 -14   4   5       27.55       20.73     23.84 o
 -12   4   5     1689.07     1720.27     53.70 o
 -10   4   5      205.86      180.83     26.73 o
  -8   4   5       15.12       14.81     10.77 o
  -6   4   5     1234.64     1231.43     56.14 o
  -4   4   5     3957.27     4144.86     56.78 o
  -2   4   5     1075.33     1121.03     34.84 o
   0   4   5        6.03        2.43      9.02 o
   2   4   5       22.98       31.28     11.92 o
   4   4   5       29.80       11.83     11.72 o
   6   4   5     2586.87     2705.13     35.27 o
   8   4   5     1190.04     1309.47     45.15 o
  10   4   5        0.02       13.10     21.95 o
  12   4   5      425.82      461.64     35.07 o
  14   4   5      559.20      677.77     43.58 o
  16   4   5        2.47       21.37     28.57 o
 -21   5   5      293.34      305.33     42.29 o
 -19   5   5      160.42      126.48     35.17 o
 -17   5   5       34.66       12.43     30.38 o
 -15   5   5      525.35      528.91     38.27 o
 -13   5   5      360.15      298.18     34.24 o
 -11   5   5       13.45       12.09     24.47 o
  -9   5   5      102.47       69.83     27.85 o
  -7   5   5        0.00        0.80     12.03 o
  -5   5   5      516.78      471.67     28.35 o
  -3   5   5       13.55        8.70     12.69 o
  -1   5   5      124.68      128.31     11.61 o
   1   5   5      817.37      806.31     25.79 o
   3   5   5      712.57      663.88     37.11 o
   5   5   5       25.00       45.76     23.55 o
   7   5   5        6.38       -2.83     21.85 o
   9   5   5       38.93       30.81     24.23 o
  11   5   5      429.70      389.44     35.89 o
  13   5   5      638.47      700.52     45.12 o
 -18   6   5       13.41        6.44     31.40 o
 -16   6   5      406.86      374.11     39.87 o
 -14   6   5        0.63      -11.07     25.22 o
 -12   6   5     1639.72     1590.87     62.65 o
 -10   6   5      211.25      133.27     30.64 o
  -8   6   5      154.67      106.81     29.45 o
  -6   6   5     2568.27     2573.14     50.33 o
  -4   6   5     1673.89     1825.54     43.03 o
  -2   6   5      140.06      152.85     19.46 o
   0   6   5      128.15      122.84     18.76 o
   2   6   5       50.20       76.85     14.80 o
   4   6   5      197.38      234.70     35.49 o
   6   6   5     1071.87     1005.56     49.83 o
   8   6   5      776.59      683.06     44.48 o
  10   6   5      807.89     1019.96     50.85 o
 -15   7   5        8.43       34.97     35.48 o
 -13   7   5      178.20      123.56     37.44 o
 -11   7   5      298.91      260.26     36.52 o
  -9   7   5      172.86      177.14     31.94 o
  -7   7   5      506.38      560.73     62.26 o
  -5   7   5      264.00      274.95     35.20 o
  -3   7   5      293.05      344.32     95.28 o
  -1   7   5      177.22      188.52     24.80 o
   1   7   5      803.84      714.74     33.84 o
   3   7   5      184.92      158.65     19.30 o
   5   7   5      729.67      849.87     28.83 o
   7   7   5      120.22       99.46     32.40 o
 -26   0   6      966.94     1057.42     56.15 o
 -24   0   6     3628.62     4267.74     93.23 o
 -22   0   6      380.64      400.34     36.77 o
 -20   0   6     1497.30     1495.13     52.64 o
 -18   0   6      972.44      983.91     42.01 o
 -16   0   6       18.27       39.95     22.12 o
 -14   0   6    11325.58    12311.27    105.60 o
 -12   0   6     2148.48     1836.55     38.95 o
 -10   0   6      206.74      229.95     17.58 o
  -8   0   6     8616.19     8996.14     47.01 o
  -6   0   6     7958.64     8133.63     90.96 o
  -4   0   6     1359.29     1204.30     39.36 o
  -2   0   6     9947.38    10557.26     78.27 o
   0   0   6      501.80      518.71     16.66 o
   2   0   6      158.25      146.00     11.98 o
   4   0   6    10627.64    10176.43    290.85 o
   6   0   6     7873.58     7631.59    119.94 o
   8   0   6      280.35      296.30     19.66 o
  10   0   6      948.05      892.46     34.36 o
  12   0   6       21.09       39.54     15.43 o
  14   0   6     1314.26     1361.51    133.41 o
  16   0   6     1278.89     1184.57     49.28 o
  18   0   6      195.80      162.30     27.74 o
 -27   1   6       10.44       -7.22     36.02 o
 -25   1   6       21.42       18.84     31.97 o
 -23   1   6     1375.69     1342.31     54.99 o
 -21   1   6      282.91      306.79     22.25 o
 -19   1   6     1227.60     1168.82     32.29 o
 -17   1   6       48.86       34.76     15.69 o
 -15   1   6      998.52      850.42     33.82 o
 -13   1   6      948.88      828.06     41.71 o
 -11   1   6      407.92      448.36     21.97 o
  -9   1   6     3739.67     3664.26     72.04 o
  -7   1   6      169.72      145.17      8.97 o
  -5   1   6    16149.33    16924.54    119.10 o
  -3   1   6      157.65      144.66      5.37 o
  -1   1   6    11776.99    12610.38     41.74 o
   1   1   6     3873.43     3962.81     33.36 o
   3   1   6     7920.75     8351.67     57.61 o
   5   1   6       42.78       28.14      9.40 o
   7   1   6      589.44      578.17     19.15 o
   9   1   6     1976.64     1871.06     43.36 o
  11   1   6        3.50        4.19     11.88 o
  13   1   6       60.99       50.86     13.02 o
  15   1   6      214.70      209.77     22.60 o
  17   1   6      213.92      212.33     66.00 o
 -26   2   6      230.95      274.87     43.56 o
 -24   2   6      898.71      869.95     50.95 o
 -22   2   6     2368.98     2576.79     72.80 o
 -20   2   6      581.36      594.52     37.96 o
 -18   2   6      260.61      187.93     27.75 o
 -16   2   6      969.64      794.67     39.33 o
 -14   2   6     5795.54     6461.43     48.35 o
 -12   2   6     6118.30     6387.10     45.56 o
 -10   2   6       76.84      126.43     11.93 o
  -8   2   6     1891.37     1729.87     31.55 o
  -6   2   6     1218.13     1223.36     19.98 o
  -4   2   6     1747.29     1685.76     23.01 o
  -2   2   6     1271.18     1456.30     23.60 o
   0   2   6      253.25      232.14     12.89 o
   2   2   6     2295.08     2162.79     35.27 o
   4   2   6     3657.02     3948.95     28.08 o
   6   2   6       21.04       15.65      9.66 o
   8   2   6      421.39      377.40     23.66 o
  10   2   6     1627.67     1525.77     95.07 o
  12   2   6      210.92      168.39     22.10 o
  14   2   6      251.64      269.56     30.10 o
  16   2   6      681.35      683.47     41.90 o
  18   2   6      904.77     1000.24    133.95 o
 -25   3   6      667.49      711.51     48.53 o
 -23   3   6      478.88      492.65     43.40 o
 -21   3   6     1785.54     1619.88     59.82 o
 -19   3   6      191.26      126.83     30.64 o
 -17   3   6      552.77      477.64     36.06 o
 -15   3   6      897.86      846.50     17.91 o
 -13   3   6      194.76      177.80     29.83 o
 -11   3   6        1.16        4.00      9.11 o
  -9   3   6     2588.28     2617.44     32.49 o
  -7   3   6        0.26        2.99     10.74 o
  -5   3   6     1118.70     1075.92     28.44 o
  -3   3   6     2739.15     2748.94     24.05 o
  -1   3   6      818.14      873.74     16.86 o
   1   3   6       44.66       38.89      9.84 o
   3   3   6     3675.99     3624.94     59.37 o
   5   3   6      123.76      152.61     12.44 o
   7   3   6       58.39       39.86     10.81 o
   9   3   6      145.51      122.41     30.03 o
  11   3   6       32.89       89.58     25.39 o
  13   3   6      631.54      656.37     39.29 o
  15   3   6      760.93      949.53     46.95 o
  17   3   6      137.94      125.70     30.51 o
 -24   4   6      256.36      297.83     39.02 o
 -22   4   6       37.53       -6.79     29.34 o
 -20   4   6      147.20      168.74     35.72 o
 -18   4   6      108.71       92.83     29.89 o
 -16   4   6      392.36      390.91     33.01 o
 -14   4   6       99.44       92.37     28.15 o
 -12   4   6      351.62      298.07     29.36 o
 -10   4   6     4874.02     4729.86     78.40 o
  -8   4   6       21.30       18.43     12.20 o
  -6   4   6     1218.15     1169.07     42.90 o
  -4   4   6        4.99        9.24     10.63 o
  -2   4   6     2751.98     3010.82     34.50 o
   0   4   6      729.28      596.45     15.14 o
   2   4   6     5383.37     5631.99     43.12 o
   4   4   6      179.47      180.78     13.32 o
   6   4   6        3.04        7.50     20.70 o
   8   4   6     1255.25     1355.70     45.43 o
  10   4   6       83.57      126.01     25.45 o
  12   4   6      913.35      845.64     43.00 o
  14   4   6      796.60      724.28     44.26 o
 -21   5   6        1.84        9.23     34.72 o
 -19   5   6     2061.87     2128.61     72.43 o
 -17   5   6      301.94      241.60     36.55 o
 -15   5   6       65.47       60.18     28.10 o
 -13   5   6      160.90      130.13     30.14 o
 -11   5   6      202.74      207.04     31.72 o
  -9   5   6       84.70       77.26     23.80 o
  -7   5   6     2583.91     2774.00     38.93 o
  -5   5   6       44.81       59.06     12.94 o
  -3   5   6      543.41      544.36     16.39 o
  -1   5   6     7605.64     8084.21     48.85 o
   1   5   6     2570.00     2881.96     44.03 o
   3   5   6     1377.35     1185.32     32.91 o
   5   5   6        0.95        5.19     22.71 o
   7   5   6      227.44      276.15     32.19 o
   9   5   6      446.91      321.34     31.36 o
  11   5   6     1403.81     1683.12     59.31 o
  13   5   6      176.93      250.56     33.63 o
 -18   6   6       90.70       74.24     35.54 o
 -16   6   6      450.16      444.64     43.41 o
 -14   6   6     1108.87     1039.47     53.56 o
 -12   6   6      668.07      565.58     42.04 o
 -10   6   6      474.58      416.42     36.93 o
  -8   6   6       74.57       24.44     18.67 o
  -6   6   6     1638.95     1659.75    142.59 o
  -4   6   6     2087.54     2144.74     46.48 o
  -2   6   6     2646.33     2807.89     32.51 o
   0   6   6     1375.96     1345.95     44.01 o
   2   6   6      668.44      719.63     24.66 o
   4   6   6     1273.01     1231.23     30.59 o
   6   6   6      213.23      212.54     25.89 o
   8   6   6      337.58      398.53     38.35 o
  10   6   6       14.32        0.98     25.68 o
 -13   7   6       35.32       56.19     34.31 o
 -11   7   6      992.47      878.76     55.66 o
  -9   7   6       50.05       59.82     22.49 o
  -7   7   6        0.01       -7.20     19.92 o
  -5   7   6      251.37      211.17     44.75 o
  -3   7   6      498.31      492.98     29.02 o
  -1   7   6        7.19       14.39     18.66 o
   1   7   6        0.11       13.61     15.87 o
   3   7   6      231.05      218.58     26.45 o
   5   7   6        2.06       -9.33     17.78 o
 -27   1   7      903.86      953.88     54.93 o
 -25   1   7       15.91        1.27     31.19 o
 -23   1   7      345.50      400.96     40.00 o
 -21   1   7     4256.69     4462.20     60.48 o
 -19   1   7     2062.53     2189.48     41.30 o
 -17   1   7      400.68      423.03     22.11 o
 -15   1   7      654.30      591.07     21.37 o
 -13   1   7     3850.91     4034.55     40.57 o
 -11   1   7     5367.56     5657.67    110.36 o
  -9   1   7     8941.68     9084.41     51.31 o
  -7   1   7     1945.50     1894.25     24.44 o
  -5   1   7     2057.04     1976.39     16.86 o
  -3   1   7     5777.89     5720.50     45.48 o
  -1   1   7       39.62       88.39      7.75 o
   1   1   7     4341.84     4574.78     31.58 o
   3   1   7     1154.81     1155.99     38.87 o
   5   1   7     1656.11     1629.99     30.24 o
   7   1   7       53.40       47.77     11.43 o
   9   1   7     1716.21     1594.29     47.57 o
  11   1   7     1410.44     1332.65     32.71 o
  13   1   7        0.03       11.70     12.83 o
  15   1   7        2.76        9.79     13.18 o
  17   1   7        0.01        6.69     28.13 o
 -26   2   7      692.59      784.20     49.45 o
 -24   2   7      284.36      218.52     35.23 o
 -22   2   7     1422.24     1398.30     56.54 o
 -20   2   7      685.11      656.11     41.50 o
 -18   2   7     1540.62     1492.15    117.48 o
 -16   2   7      595.75      557.20     44.90 o
 -14   2   7      781.08      723.18     19.31 o
 -12   2   7     3351.15     3078.42     33.76 o
 -10   2   7     2146.43     2167.68     43.11 o
  -8   2   7     2696.60     3097.37     26.75 o
  -6   2   7      142.61      110.69      8.59 o
  -4   2   7      552.68      488.84     10.61 o
  -2   2   7     6225.46     6569.35     58.42 o
   0   2   7      779.51      671.57     14.22 o
   2   2   7      259.92      288.55     14.08 o
   4   2   7     1233.37     1262.95     18.17 o
   6   2   7     2287.00     2178.91     73.85 o
   8   2   7     2079.14     1947.49     72.10 o
  10   2   7     1695.99     1591.88     70.41 o
  12   2   7      868.40      826.75     35.11 o
  14   2   7      238.15      259.69     36.37 o
  16   2   7       69.08       64.26     30.07 o
 -25   3   7     1128.79     1164.15     61.13 o
 -23   3   7     3862.27     3883.27     93.28 o
 -21   3   7        5.28       20.84     33.02 o
 -19   3   7        8.41        8.00     24.47 o
 -17   3   7     2121.24     2086.80     58.99 o
 -15   3   7      111.53      111.94     11.24 o
 -13   3   7     3114.97     3103.18     33.59 o
 -11   3   7     1921.15     2115.73     28.28 o
  -9   3   7      201.36      197.09     14.34 o
  -7   3   7    10008.35     9928.71    102.08 o
  -5   3   7     7297.25     7646.10     68.59 o
  -3   3   7     5399.81     5307.54     62.66 o
  -1   3   7      866.32      837.41     36.59 o
   1   3   7     4440.45     4817.71     84.03 o
   3   3   7     1015.26      973.87     29.34 o
   5   3   7     5743.71     5699.96     43.05 o
   7   3   7      423.17      440.88     15.93 o
   9   3   7      406.91      321.09     58.82 o
  11   3   7      465.67      490.44     25.38 o
  13   3   7     1135.34     1174.41     36.39 o
  15   3   7      203.06      204.22     36.31 o
 -24   4   7      203.43      175.83     40.54 o
 -22   4   7      477.80      528.37     43.45 o
 -20   4   7      301.26      304.04     37.99 o
 -18   4   7       44.56       24.51     25.08 o
 -16   4   7     1280.11     1128.73     48.98 o
 -14   4   7     1396.20     1188.63     46.26 o
 -12   4   7      116.94      104.29     26.47 o
 -10   4   7        1.09        4.02     12.28 o
  -8   4   7     1831.91     1775.94     34.32 o
  -6   4   7      468.39      389.86     24.77 o
  -4   4   7     4135.88     4265.26     33.70 o
  -2   4   7      112.69      110.99     10.75 o
   0   4   7       18.28       17.94      9.36 o
   2   4   7     1936.08     1996.43     45.30 o
   4   4   7      879.18      999.84     21.66 o
   6   4   7      135.40      119.80     18.12 o
   8   4   7       52.49       39.67     17.55 o
  10   4   7      339.53      420.99     25.84 o
  12   4   7       50.26       86.81     21.72 o
  14   4   7      528.00      554.63     45.49 o
 -21   5   7      147.71       99.40     32.64 o
 -19   5   7       23.52        7.75     26.33 o
 -17   5   7       51.12       55.11     25.32 o
 -15   5   7       93.24       44.16     26.93 o
 -13   5   7      132.41       78.94     24.30 o
 -11   5   7     1472.92     1408.94     52.01 o
  -9   5   7      373.77      360.45     29.63 o
  -7   5   7      515.18      519.13     18.30 o
  -5   5   7      954.62      933.65     42.77 o
  -3   5   7      302.33      253.11     13.52 o
  -1   5   7     1057.05      963.66     22.12 o
   1   5   7       30.66       31.38      8.21 o
   3   5   7        5.08        4.26     16.71 o
   5   5   7      119.54      125.56     21.74 o
   7   5   7      867.38      963.12    108.20 o
   9   5   7       19.26       25.18     19.74 o
  11   5   7       13.12       39.04     21.31 o
 -18   6   7       17.83        7.78     29.90 o
 -16   6   7      295.04      368.89     39.20 o
 -14   6   7     2814.16     2771.40     79.72 o
 -12   6   7      499.24      456.09     40.43 o
 -10   6   7        2.62       11.45     29.88 o
  -8   6   7       57.72       54.23     18.38 o
  -6   6   7      498.36      428.81     26.45 o
  -4   6   7     1305.50     1366.83     36.22 o
  -2   6   7       13.67        8.68     13.47 o
   0   6   7      152.13      170.01     17.09 o
   2   6   7      335.84      373.68     23.55 o
   4   6   7      930.83     1106.88     35.47 o
   6   6   7        3.81        3.64     20.39 o
   8   6   7      569.79      648.38     32.02 o
 -13   7   7        2.82        8.61     31.99 o
 -11   7   7       57.62       55.01     21.54 o
  -9   7   7       49.02       57.12     19.80 o
  -7   7   7        6.93        8.62     18.38 o
  -5   7   7      119.06      117.71     20.93 o
  -3   7   7      252.63      228.58     41.58 o
  -1   7   7        1.19       11.12     18.90 o
   1   7   7      694.90      629.60     64.71 o
   3   7   7      164.69      135.69     18.42 o
 -28   0   8      183.58      240.00     36.74 o
 -26   0   8      211.81      195.52     30.95 o
 -24   0   8     1068.41     1112.75     51.96 o
 -22   0   8       18.98       24.23     27.57 o
 -20   0   8      117.54      119.87     28.01 o
 -18   0   8       94.84       99.09     24.48 o
 -16   0   8    31637.11    36294.59    189.43 o
 -14   0   8     5218.01     5333.11     68.02 o
 -12   0   8     9260.26     9893.95     60.97 o
 -10   0   8      204.35      224.16     12.21 o
  -8   0   8        6.39       37.48      5.58 o
  -6   0   8    31298.80    34681.39    589.89 o
  -4   0   8     7165.42     6553.72     52.61 o
  -2   0   8      180.49      158.01     14.93 o
   0   0   8      312.49      344.43     14.79 o
   2   0   8    13374.27    12503.30    561.17 o
   4   0   8     5081.83     5170.57     76.09 o
   6   0   8    18657.20    20258.78    153.33 o
   8   0   8      360.89      326.19     32.25 o
  10   0   8      397.97      322.40     29.69 o
  12   0   8     3522.00     3434.04     77.13 o
  14   0   8      158.64       88.06     24.76 o
  16   0   8       11.85       22.33     23.48 o
 -27   1   8       36.14       26.84     30.77 o
 -25   1   8       42.13       50.67     29.22 o
 -23   1   8       15.48        2.75     29.73 o
 -21   1   8      476.37      460.50     53.39 o
 -19   1   8     3032.07     2996.60     46.57 o
 -17   1   8     1607.18     1638.51     80.67 o
 -15   1   8     4213.17     4229.15     57.39 o
 -13   1   8     2205.27     2312.73     66.81 o
 -11   1   8      218.32      196.88     12.91 o
  -9   1   8     2669.48     2726.32     43.19 o
  -7   1   8      105.11       87.31      5.59 o
  -5   1   8      729.39      733.09     11.30 o
  -3   1   8     3026.69     3287.23     24.55 o
  -1   1   8      527.81      481.21      9.37 o
   1   1   8       28.06       30.40      4.94 o
   3   1   8     3396.83     3576.11     55.72 o
   5   1   8       26.26       17.48     10.06 o
   7   1   8     3050.85     3074.10     34.09 o
   9   1   8      408.91      327.63     21.94 o
  11   1   8     1059.69     1005.95     40.81 o
  13   1   8      203.33      163.70     19.96 o
  15   1   8      314.50      244.21     30.61 o
 -26   2   8        6.81       -2.04     31.90 o
 -24   2   8       64.94       69.58     33.10 o
 -22   2   8     1413.87     1401.95     53.92 o
 -20   2   8     3253.67     3467.47     48.26 o
 -18   2   8      420.63      359.75     18.52 o
 -16   2   8       27.85       30.22     11.22 o
 -14   2   8      974.06     1051.01     23.20 o
 -12   2   8     1745.08     1700.67     34.25 o
 -10   2   8      864.40      889.72     20.29 o
  -8   2   8     2351.00     2261.82     32.52 o
  -6   2   8      238.72      212.07     14.11 o
  -4   2   8     3505.14     3466.31     23.60 o
  -2   2   8    11658.10    12049.57     81.02 o
   0   2   8      304.88      290.85     17.04 o
   2   2   8      215.12      175.62      9.96 o
   4   2   8        8.13        3.49     10.06 o
   6   2   8      761.89      559.18     22.40 o
   8   2   8     2531.13     2406.30     54.45 o
  10   2   8      698.03      545.59     23.55 o
  12   2   8      225.24      220.88     33.83 o
  14   2   8      197.40      206.50     33.44 o
 -25   3   8      237.55      285.12     37.06 o
 -23   3   8       90.60       87.16     30.02 o
 -21   3   8        1.50       23.36     27.34 o
 -19   3   8       13.72        0.79     23.67 o
 -17   3   8     1104.29     1212.97     46.45 o
 -15   3   8      722.30      681.30     35.30 o
 -13   3   8      105.18       74.25     15.06 o
 -11   3   8       73.87       56.03     11.48 o
  -9   3   8      784.15      841.34     22.30 o
  -7   3   8     2815.36     2509.18     48.32 o
  -5   3   8     1061.67     1016.86     19.61 o
  -3   3   8     1103.55      993.58     23.06 o
  -1   3   8      209.52      182.98     10.43 o
   1   3   8      620.92      643.34     17.21 o
   3   3   8     1205.38     1239.36     32.61 o
   5   3   8      918.52      932.51     26.36 o
   7   3   8      100.60       59.03     14.37 o
   9   3   8      157.86      141.54     23.68 o
  11   3   8        6.40        7.48     27.12 o
  13   3   8        3.06      -21.46     26.05 o
 -24   4   8      894.16     1035.92     57.15 o
 -22   4   8      357.36      359.13     39.57 o
 -20   4   8      941.56      864.01     48.83 o
 -18   4   8      283.13      177.76     32.44 o
 -16   4   8       82.47       41.96     24.01 o
 -14   4   8     2795.38     3047.85     69.70 o
 -12   4   8      386.38      355.42     30.02 o
 -10   4   8     1542.41     1554.42     30.41 o
  -8   4   8        2.26       14.30     13.49 o
  -6   4   8     1360.98     1263.12     27.15 o
  -4   4   8     9792.62    10467.43     55.94 o
  -2   4   8       50.30       37.08      9.85 o
   0   4   8      174.17      139.74     11.51 o
   2   4   8      469.47      427.27     16.55 o
   4   4   8       31.12        6.31     11.80 o
   6   4   8       22.30       51.05     16.55 o
   8   4   8     1081.48     1143.91     43.04 o
  10   4   8      733.83      836.14     53.04 o
  12   4   8       43.96       72.58     33.28 o
 -21   5   8      544.72      539.17     46.99 o
 -19   5   8      421.97      335.12     37.10 o
 -17   5   8       67.09       92.36     30.33 o
 -15   5   8      660.56      654.98     42.49 o
 -13   5   8      727.72      582.56     39.63 o
 -11   5   8     5828.74     6215.36     99.84 o
  -9   5   8      930.05      989.83     34.09 o
  -7   5   8       45.60       76.79     14.21 o
  -5   5   8      136.64      141.48     15.89 o
  -3   5   8        2.12        2.11     10.71 o
  -1   5   8     2561.33     2615.27     43.82 o
   1   5   8     1850.23     1950.45     35.76 o
   3   5   8       59.31       35.34     17.46 o
   5   5   8      276.81      380.22     29.82 o
   7   5   8     1149.69     1310.35     38.01 o
   9   5   8        5.70      -11.99     37.38 o
 -18   6   8       67.62       61.12     33.36 o
 -16   6   8      199.04      153.60     35.40 o
 -14   6   8      266.36      178.62     32.35 o
 -12   6   8      387.65      322.92     34.86 o
 -10   6   8      210.25      232.38     24.48 o
  -8   6   8        3.30        7.13     17.07 o
  -6   6   8      153.51      190.60     20.05 o
  -4   6   8       97.60      113.21     14.79 o
  -2   6   8       26.78       35.12     14.17 o
   0   6   8       42.67       38.45     14.47 o
   2   6   8       36.74       43.46     15.98 o
   4   6   8      219.09      178.72     18.35 o
   6   6   8      655.39      770.89     53.57 o
 -13   7   8      437.59      384.49     40.04 o
 -11   7   8      175.00      179.31     33.53 o
  -9   7   8       83.77      103.03     25.65 o
  -7   7   8      334.53      298.91     30.63 o
  -5   7   8       19.94        1.34     19.73 o
  -3   7   8        7.13       -1.07     19.54 o
  -1   7   8        3.22        2.23     18.42 o
   1   7   8      195.54      220.20     24.54 o
 -27   1   9      125.51      149.03     34.63 o
 -25   1   9       19.00       32.25     29.89 o
 -23   1   9      364.43      413.78     36.52 o
 -21   1   9     3623.98     4041.43     80.29 o
 -19   1   9     3327.69     3599.37     71.51 o
 -17   1   9      579.86      522.88     20.62 o
 -15   1   9      917.55      736.91     36.75 o
 -13   1   9    10982.91    11572.57     79.44 o
 -11   1   9      221.01      163.35     10.50 o
  -9   1   9      312.43      302.36     11.36 o
  -7   1   9     1217.03     1228.43     35.68 o
  -5   1   9       42.49       32.24      5.43 o
  -3   1   9     4030.85     3759.15     40.54 o
  -1   1   9     4787.50     4317.63     73.19 o
   1   1   9      478.13      455.07     12.16 o
   3   1   9     3033.20     3047.49     30.55 o
   5   1   9     2999.55     2989.74     32.10 o
   7   1   9     2074.99     2057.68     40.29 o
   9   1   9     1786.69     1701.86     43.38 o
  11   1   9     1007.16      884.15     78.41 o
  13   1   9      169.29      153.36     28.71 o
 -26   2   9      264.14      299.69     39.08 o
 -24   2   9       35.65       23.74     32.19 o
 -22   2   9     1924.09     2067.13     62.89 o
 -20   2   9      370.79      340.76     55.57 o
 -18   2   9     1686.49     1708.72     37.69 o
 -16   2   9      414.52      380.52     17.87 o
 -14   2   9      836.39      773.79     36.88 o
 -12   2   9     1511.13     1495.08     26.72 o
 -10   2   9     5698.92     5640.35     40.16 o
  -8   2   9     1125.68     1091.96     17.47 o
  -6   2   9       14.72       18.67      6.00 o
  -4   2   9     3170.59     3022.25     33.30 o
  -2   2   9     1327.79     1251.43     15.10 o
   0   2   9     1745.02     1620.61     19.02 o
   2   2   9       39.08       33.11      8.62 o
   4   2   9       27.22       39.09     10.28 o
   6   2   9     1019.47     1037.12     29.69 o
   8   2   9     1825.75     1851.26     38.37 o
  10   2   9       52.09       57.70     17.63 o
  12   2   9       44.65       46.53     31.47 o
  14   2   9      186.50      153.98     35.33 o
 -25   3   9        1.22       16.97     31.03 o
 -23   3   9      984.45     1014.22     51.65 o
 -21   3   9       13.31       11.04     24.23 o
 -19   3   9        1.58       10.92     23.26 o
 -17   3   9     3566.74     3524.08     41.36 o
 -15   3   9      861.57      805.35     47.72 o
 -13   3   9      349.58      268.51     15.20 o
 -11   3   9       97.44      101.57     11.62 o
  -9   3   9     1161.67     1117.49     23.84 o
  -7   3   9     1816.90     1945.68     36.18 o
  -5   3   9     4551.53     4557.25     76.56 o
  -3   3   9     4234.00     4465.75     82.86 o
  -1   3   9       71.15       64.99      9.03 o
   1   3   9     2933.31     3050.29     32.53 o
   3   3   9     1089.69     1123.10     22.88 o
   5   3   9     1520.64     1374.60     38.13 o
   7   3   9       95.52       61.79     32.39 o
   9   3   9       34.82       44.52     30.81 o
  11   3   9      270.06      217.12     39.40 o
  13   3   9     2357.95     2526.34     83.19 o
 -24   4   9      393.81      372.35     45.50 o
 -22   4   9        1.53        9.14     31.16 o
 -20   4   9       71.04       29.81     25.66 o
 -18   4   9      433.65      455.44     37.09 o
 -16   4   9       96.77       60.01     24.61 o
 -14   4   9      742.66      724.20     39.70 o
 -12   4   9       86.44       73.11     23.06 o
 -10   4   9      169.23      176.26     25.99 o
  -8   4   9     1698.17     1762.83     24.31 o
  -6   4   9     5794.15     6049.41     66.97 o
  -4   4   9      170.44      176.33     17.36 o
  -2   4   9      123.90      128.08     11.63 o
   0   4   9       85.15       96.24     11.45 o
   2   4   9      638.24      550.81     18.62 o
   4   4   9     1414.11     1673.43     37.38 o
   6   4   9       83.66      172.60     34.16 o
   8   4   9      105.04      103.50     32.64 o
  10   4   9      767.10      738.16     54.04 o
 -21   5   9       21.54       -5.79     26.72 o
 -19   5   9      274.29      256.51     33.41 o
 -17   5   9      723.32      536.15     41.19 o
 -15   5   9      375.79      340.28     34.73 o
 -13   5   9        1.75       -3.07     24.00 o
 -11   5   9      104.98       50.88     22.98 o
  -9   5   9      720.10      727.22     30.78 o
  -7   5   9      469.33      528.93     16.88 o
  -5   5   9       90.64       90.45     11.66 o
  -3   5   9      523.04      488.06     16.30 o
  -1   5   9      132.18      119.16     12.28 o
   1   5   9      104.02       94.54     14.21 o
   3   5   9       55.88       37.02     18.90 o
   5   5   9       25.02       29.57     33.97 o
   7   5   9       54.59       32.43     34.66 o
   9   5   9      500.70      382.60     43.78 o
 -18   6   9      726.01      670.19     46.22 o
 -16   6   9       90.64       68.24     31.12 o
 -14   6   9      390.09      271.50     32.67 o
 -12   6   9      175.71      159.22     29.53 o
 -10   6   9       64.05       47.70     19.85 o
  -8   6   9      625.10      681.19     33.84 o
  -6   6   9      370.00      404.45     36.11 o
  -4   6   9       69.07       65.60     12.14 o
  -2   6   9       39.36       39.56     15.51 o
   0   6   9      379.43      420.70     20.58 o
   2   6   9       77.52       53.86     19.31 o
   4   6   9      843.12      790.30    188.98 o
 -11   7   9        0.60       -2.12     18.82 o
  -9   7   9      403.86      405.32     56.97 o
  -7   7   9        2.78        2.70     20.12 o
  -5   7   9      230.90      244.91     25.18 o
  -3   7   9      461.96      393.33    102.63 o
  -1   7   9      424.70      314.80     39.12 o
 -28   0  10     1822.10     2222.68     76.44 o
 -26   0  10     1571.93     1554.82     60.66 o
 -24   0  10      191.66      219.45     29.94 o
 -22   0  10     3362.12     3533.12     75.17 o
 -20   0  10      258.79      245.61     29.19 o
 -18   0  10    10240.36    11223.32    111.55 o
 -16   0  10     8135.80     9069.88    122.61 o
 -14   0  10     2239.66     2007.59     31.34 o
 -12   0  10     1234.77     1153.18     22.31 o
 -10   0  10     5782.13     5613.68     44.45 o
  -8   0  10     2593.85     2220.30    133.78 o
  -6   0  10     5236.70     5532.23     54.66 o
  -4   0  10      843.19      838.13     25.90 o
  -2   0  10     1206.61     1179.39     96.68 o
   0   0  10      917.73      821.99     37.57 o
   2   0  10      166.30      165.27     28.49 o
   4   0  10     6012.44     5970.84     91.17 o
   6   0  10     2078.95     1916.05     56.24 o
   8   0  10      114.13       86.99     24.22 o
  10   0  10      218.14      197.03     28.58 o
  12   0  10      884.96      736.90     43.24 o
 -27   1  10       50.60       54.81     27.24 o
 -25   1  10      334.46      339.19     40.82 o
 -23   1  10      480.39      445.77     37.02 o
 -21   1  10       43.24       30.98     15.24 o
 -19   1  10     4735.82     4939.78    158.61 o
 -17   1  10      909.89      804.90     23.88 o
 -15   1  10     2080.28     1996.48     43.86 o
 -13   1  10     1037.61      945.42     19.44 o
 -11   1  10       65.19       70.97      9.72 o
  -9   1  10      346.88      294.68     16.52 o
  -7   1  10      180.25      145.50      5.97 o
  -5   1  10       62.64       74.98      5.06 o
  -3   1  10      383.12      350.99     20.57 o
  -1   1  10      155.94      123.87      7.01 o
   1   1  10     1856.91     1853.99     30.39 o
   3   1  10        0.30        5.61     15.66 o
   5   1  10        0.86       -4.55     16.20 o
   7   1  10        2.48       16.51     16.95 o
   9   1  10       64.98       46.71     17.28 o
  11   1  10      492.92      451.57     30.98 o
  13   1  10        3.85       30.68     29.23 o
 -26   2  10      471.73      412.63     40.89 o
 -24   2  10      460.81      481.83     42.78 o
 -22   2  10       25.37       34.50     27.15 o
 -20   2  10     1255.38     1237.66     29.95 o
 -18   2  10      218.30      171.26     16.60 o
 -16   2  10      189.48      150.72     18.69 o
 -14   2  10     2064.77     1956.72     40.07 o
 -12   2  10     5843.78     5845.40    104.69 o
 -10   2  10      222.74      201.39     10.82 o
  -8   2  10      246.75      206.15     10.28 o
  -6   2  10     3027.25     3006.25     37.69 o
  -4   2  10     1335.77     1294.66     17.60 o
  -2   2  10     5731.85     5744.02    122.43 o
   0   2  10      589.06      608.08     19.98 o
   2   2  10      376.37      288.77     25.76 o
   4   2  10     1716.71     1596.37     36.51 o
   6   2  10      363.97      350.24     21.48 o
   8   2  10       17.41       15.91     17.12 o
  10   2  10       20.44       26.62     25.18 o
  12   2  10       64.20       65.97     31.69 o
 -25   3  10      616.63      635.90     46.50 o
 -23   3  10      139.76      137.62     30.43 o
 -21   3  10        1.25        3.98     25.72 o
 -19   3  10      171.06      114.25     25.64 o
 -17   3  10     1020.93     1032.13     47.03 o
 -15   3  10       99.62       89.76     13.24 o
 -13   3  10       15.80       14.25     12.22 o
 -11   3  10      440.18      449.76     21.41 o
  -9   3  10      120.53      116.71     18.44 o
  -7   3  10     3894.24     3952.60     39.87 o
  -5   3  10      989.69      975.51     41.35 o
  -3   3  10      115.01      115.18      9.26 o
  -1   3  10      956.96      881.40     35.91 o
   1   3  10      448.63      474.22     24.14 o
   3   3  10      478.19      416.65     24.97 o
   5   3  10      110.76      110.44     18.01 o
   7   3  10        5.38      -17.92     24.90 o
   9   3  10        4.75       -4.88     31.40 o
  11   3  10      808.10      928.66     56.04 o
 -24   4  10     1221.89     1117.77     59.64 o
 -22   4  10      432.00      342.48     38.04 o
 -20   4  10      475.77      479.64     38.98 o
 -18   4  10      234.59      172.49     30.60 o
 -16   4  10      368.35      367.76     32.92 o
 -14   4  10      829.66      773.96     37.98 o
 -12   4  10     6763.73     7824.85    412.70 o
 -10   4  10      404.68      383.22     19.89 o
  -8   4  10     7624.07     8296.75     49.60 o
  -6   4  10      618.42      576.70     26.66 o
  -4   4  10     1835.11     1951.23     34.23 o
  -2   4  10     1745.87     1752.13     37.93 o
   0   4  10      407.16      455.33     18.86 o
   2   4  10      102.71      112.79     18.81 o
   4   4  10      165.64      135.17     20.12 o
   6   4  10     1047.98     1107.83     58.13 o
   8   4  10      145.48      158.33     41.19 o
 -21   5  10     1912.67     1960.88     69.07 o
 -19   5  10      117.21       50.87     25.97 o
 -17   5  10        1.84       -1.72     25.97 o
 -15   5  10     1443.32     1454.93     55.97 o
 -13   5  10       63.21       54.58     23.91 o
 -11   5  10     5437.02     5879.48    243.84 o
  -9   5  10     1084.38     1127.24     36.09 o
  -7   5  10     2347.25     2344.51     42.82 o
  -5   5  10      273.14      254.45     17.31 o
  -3   5  10     2864.12     3189.63     49.88 o
  -1   5  10        0.05        2.12     13.51 o
   1   5  10       26.36       27.95     17.11 o
   3   5  10      940.96     1079.76     76.54 o
   5   5  10       46.57       27.65     33.35 o
   7   5  10     1092.33     1188.79     64.15 o
 -18   6  10       10.45       27.43     26.90 o
 -16   6  10      327.77      316.56     37.43 o
 -14   6  10       12.24        0.00     25.18 o
 -12   6  10      145.27      206.48     41.23 o
 -10   6  10        0.89        0.16     14.42 o
  -8   6  10      592.22      663.34     43.85 o
  -6   6  10       65.38       45.66     12.29 o
  -4   6  10      435.64      452.23     96.47 o
  -2   6  10        2.66        7.57     19.28 o
   0   6  10       35.09       15.55     18.78 o
   2   6  10      488.30      415.63    130.50 o
  -9   7  10      163.17      172.67     23.44 o
  -7   7  10      910.77      709.55     46.10 o
 -27   1  11       71.12       49.26     29.14 o
 -25   1  11      658.23      665.77     34.28 o
 -23   1  11     2496.49     2852.57     68.91 o
 -21   1  11     3695.09     3931.76     52.42 o
 -19   1  11       82.84       78.48     15.39 o
 -17   1  11        0.76        2.35     12.96 o
 -15   1  11       85.20       65.14     11.57 o
 -13   1  11     6252.44     6394.12     44.90 o
 -11   1  11     5010.77     5327.37     73.56 o
  -9   1  11        4.96        6.88      6.89 o
  -7   1  11     1629.01     1635.24     15.84 o
  -5   1  11     3746.45     3785.95     61.45 o
  -3   1  11      129.13      104.68     13.59 o
  -1   1  11     5971.06     6142.30     52.19 o
   1   1  11      632.42      595.19     43.29 o
   3   1  11      191.70      151.47     19.78 o
   5   1  11     1725.80     1625.63     38.96 o
   7   1  11     1511.73     1423.70     37.55 o
   9   1  11        7.69        8.18     18.50 o
  11   1  11      287.05      268.78     40.09 o
 -26   2  11      446.48      421.10     36.74 o
 -24   2  11       63.14       53.15     26.34 o
 -22   2  11      738.46      762.48     41.77 o
 -20   2  11      109.24       86.56     14.29 o
 -18   2  11        0.51       -2.70     13.11 o
 -16   2  11      449.18      380.98     19.13 o
 -14   2  11     5641.81     5644.95     45.76 o
 -12   2  11      760.63      671.49     32.66 o
 -10   2  11     4446.58     4400.28     44.85 o
  -8   2  11     1556.30     1524.43     20.47 o
  -6   2  11     2381.13     2358.96     38.76 o
  -4   2  11     2910.75     2944.97     29.68 o
  -2   2  11     1210.89     1068.67     46.97 o
   0   2  11       66.15       66.94     14.18 o
   2   2  11        9.89       -5.48     13.54 o
   4   2  11      898.71      897.89     71.63 o
   6   2  11       14.15        4.36     16.17 o
   8   2  11      594.48      577.49     26.94 o
  10   2  11       99.68      135.12     36.44 o
 -25   3  11      135.52      135.63     30.10 o
 -23   3  11        1.56       46.14     31.65 o
 -21   3  11      635.85      543.28     38.32 o
 -19   3  11     1545.48     1565.90     53.00 o
 -17   3  11      572.74      554.35     21.24 o
 -15   3  11      658.78      619.28     97.57 o
 -13   3  11      299.75      251.79     16.09 o
 -11   3  11     4033.60     4227.75     39.88 o
  -9   3  11    10818.07    11663.58     53.57 o
  -7   3  11       15.22       27.39     10.94 o
  -5   3  11     1038.46      998.58     52.91 o
  -3   3  11      417.32      299.97     24.87 o
  -1   3  11      105.83      110.81     18.60 o
   1   3  11      481.99      492.36     82.28 o
   3   3  11     1638.38     1838.95     97.66 o
   5   3  11        1.24       33.14     16.75 o
   7   3  11       64.52       54.60     32.15 o
   9   3  11      561.94      600.00     50.70 o
 -24   4  11      216.57      130.58     34.75 o
 -22   4  11       38.65       18.40     26.03 o
 -20   4  11        0.07        0.44     25.50 o
 -18   4  11     1588.94     1560.16     53.86 o
 -16   4  11      645.28      654.88     36.88 o
 -14   4  11      236.32      256.39     28.07 o
 -12   4  11     2071.27     2117.06     65.17 o
 -10   4  11      208.82      209.85     14.34 o
  -8   4  11     2880.69     2850.53     36.53 o
  -6   4  11     1901.63     1936.90     30.97 o
  -4   4  11        6.75       20.29     12.55 o
  -2   4  11       26.92       42.25     13.03 o
   0   4  11      982.21      986.20     29.06 o
   2   4  11       36.84       35.89     19.04 o
   4   4  11        6.32       -6.74     32.07 o
   6   4  11      107.68      203.22     40.62 o
 -21   5  11      100.96       39.26     28.12 o
 -19   5  11        1.54       -5.49     25.53 o
 -17   5  11      111.85       85.56     24.67 o
 -15   5  11       57.51       53.72     23.11 o
 -13   5  11      410.90      364.47     32.17 o
 -11   5  11      867.96      808.02     35.17 o
  -9   5  11        0.13       10.09     13.28 o
  -7   5  11      342.37      359.72     23.98 o
  -5   5  11      268.61      333.27     23.44 o
  -3   5  11       18.81        8.32     13.85 o
  -1   5  11       20.32        5.97     13.16 o
   1   5  11       48.25       15.93     16.86 o
   3   5  11      453.65      493.09     42.89 o
   5   5  11      702.64      699.63     53.36 o
 -16   6  11      523.61      425.54     38.98 o
 -14   6  11       51.12       41.62     24.40 o
 -12   6  11        1.12       -0.92     18.30 o
 -10   6  11      270.94      280.55     23.51 o
  -8   6  11      109.78      110.48     20.79 o
  -6   6  11      753.57      799.22     52.21 o
  -4   6  11      133.28      101.85     32.09 o
  -2   6  11       81.47       60.58     19.13 o
   0   6  11      167.05      167.70     22.10 o
 -26   0  12     3174.56     3588.33     84.47 o
 -24   0  12      141.76      127.83     26.84 o
 -22   0  12        4.33        5.90     15.83 o
 -20   0  12     7674.53     8464.83    102.96 o
 -18   0  12     1406.84     1454.46     35.23 o
 -16   0  12     2270.98     2382.36     36.25 o
 -14   0  12      332.49      253.44     15.91 o
 -12   0  12      539.19      510.84     31.65 o
 -10   0  12     1971.43     2165.29     58.12 o
  -8   0  12     4966.63     5179.25     83.52 o
  -6   0  12       30.05       39.06     19.52 o
  -4   0  12     2022.23     1990.98     40.09 o
  -2   0  12    12254.61    13286.27    148.10 o
   0   0  12      432.67      343.67     31.86 o
   2   0  12     8391.62     8658.59    115.60 o
   4   0  12     1894.70     1828.33     59.18 o
   6   0  12      150.28      163.51     31.59 o
   8   0  12      270.52      187.71     30.04 o
  10   0  12      601.76      616.90     42.36 o
 -27   1  12      802.38      720.26     44.68 o
 -25   1  12        3.36      -12.41     16.55 o
 -23   1  12      664.15      567.65     52.38 o
 -21   1  12      340.66      305.24     20.86 o
 -19   1  12      139.32      135.75     13.98 o
 -17   1  12     2029.04     2136.89     78.29 o
 -15   1  12      534.77      471.57     25.34 o
 -13   1  12     1749.73     1813.02     25.65 o
 -11   1  12     1222.49     1192.75     28.12 o
  -9   1  12     1439.26     1421.32     27.85 o
  -7   1  12      437.39      401.54     18.97 o
  -5   1  12       71.58       56.79     14.50 o
  -3   1  12     4736.93     4591.45     72.17 o
  -1   1  12      168.53      158.01     16.89 o
   1   1  12     8138.51     8693.89     81.83 o
   3   1  12       45.55       37.81     17.36 o
   5   1  12      704.91      604.59     28.75 o
   7   1  12       62.02       70.30     22.89 o
   9   1  12       70.87      103.13     19.45 o
 -26   2  12        4.18        6.91     28.40 o
 -24   2  12       33.71        6.52     24.74 o
 -22   2  12      790.94      831.96     27.77 o
 -20   2  12     1254.01     1252.02     30.76 o
 -18   2  12     1085.41     1047.59     34.92 o
 -16   2  12     1889.36     1933.58     36.34 o
 -14   2  12      289.65      221.37     14.28 o
 -12   2  12      923.81      912.94     29.45 o
 -10   2  12     3355.58     3408.01     30.26 o
  -8   2  12     3259.06     3319.04     33.95 o
  -6   2  12     2820.57     3017.68     49.11 o
  -4   2  12     1882.75     1756.00     49.77 o
  -2   2  12      249.67      204.10     23.34 o
   0   2  12     1246.33     1185.38     47.76 o
   2   2  12       16.50        6.42     17.34 o
   4   2  12        0.12        4.22     16.55 o
   6   2  12     1293.31     1282.54     40.60 o
   8   2  12      434.81      337.47     37.28 o
 -25   3  12       12.65       -7.35     28.12 o
 -23   3  12        0.26       -9.76     25.02 o
 -21   3  12      392.70      294.41     33.12 o
 -19   3  12        0.05        2.20     23.86 o
 -17   3  12       25.33       21.84     14.05 o
 -15   3  12       18.31       29.03     12.09 o
 -13   3  12     5467.87     5487.79     60.53 o
 -11   3  12     4871.37     5262.36     40.30 o
  -9   3  12      394.34      377.15     23.75 o
  -7   3  12      112.36       90.37     11.13 o
  -5   3  12      495.66      472.35     25.45 o
  -3   3  12      248.83      230.62     52.06 o
  -1   3  12       23.99       52.22     19.11 o
   1   3  12      200.25      220.61     23.06 o
   3   3  12      243.54      214.23     33.39 o
   5   3  12      154.44      152.11     37.36 o
   7   3  12       93.40       99.78     33.52 o
 -22   4  12     1022.39      932.07     48.94 o
 -20   4  12       10.34       23.41     24.20 o
 -18   4  12        7.11       -4.25     24.02 o
 -16   4  12      118.94      132.62     23.92 o
 -14   4  12        1.04        3.30     16.98 o
 -12   4  12       98.50       91.33     15.37 o
 -10   4  12      517.75      456.52     18.90 o
  -8   4  12       99.09      114.18     14.81 o
  -6   4  12      972.34      963.42     31.94 o
  -4   4  12     3477.57     3825.43     57.03 o
  -2   4  12       52.10       34.05     21.32 o
   0   4  12      601.96      550.00     31.80 o
   2   4  12       31.83       56.07     21.01 o
   4   4  12      293.64      204.78     42.16 o
 -19   5  12        3.21       -2.05     22.56 o
 -17   5  12        0.15      -23.07     23.07 o
 -15   5  12     1977.91     1789.05     58.16 o
 -13   5  12      153.82      201.39     26.16 o
 -11   5  12       67.58       50.82     14.08 o
  -9   5  12     1356.57     1345.95     31.96 o
  -7   5  12     1196.84     1500.64     70.18 o
  -5   5  12       10.10       -5.46     12.89 o
  -3   5  12     1831.28     1929.48     44.07 o
  -1   5  12      712.43      987.99     53.32 o
   1   5  12        2.10       15.89     32.59 o
   3   5  12      743.40      932.69     56.14 o
 -14   6  12      233.19      251.49     49.93 o
 -12   6  12       87.05       76.87     24.87 o
 -10   6  12     1254.75     1161.51    196.97 o
  -8   6  12     1093.20     1072.24    221.74 o
  -6   6  12      145.53      154.84     25.13 o
  -4   6  12      460.17      617.67     45.24 o
 -27   1  13      168.32      114.92     29.12 o
 -25   1  13      262.21      212.99     21.21 o
 -23   1  13     1108.35     1115.17     31.96 o
 -21   1  13      561.39      565.79     20.95 o
 -19   1  13      574.68      507.14     19.23 o
 -17   1  13      900.93      819.65     46.86 o
 -15   1  13     1626.54     1559.52     49.55 o
 -13   1  13      183.85      138.48     20.28 o
 -11   1  13       28.99       30.82     17.86 o
  -9   1  13        0.01       -0.04     14.37 o
  -7   1  13      183.42      159.66     16.35 o
  -5   1  13     3039.81     3286.03     77.88 o
  -3   1  13     3418.14     3355.20     88.77 o
  -1   1  13     1261.03     1199.54     49.31 o
   1   1  13      312.63      305.71     24.74 o
   3   1  13      345.49      342.04     25.40 o
   5   1  13      160.18      152.19     20.97 o
   7   1  13     1689.63     1502.08     41.67 o
 -26   2  13      921.72      860.39     49.19 o
 -24   2  13     3009.85     3152.18     75.99 o
 -22   2  13      623.74      554.73     24.25 o
 -20   2  13      588.80      608.85     21.68 o
 -18   2  13      164.71      185.02     17.07 o
 -16   2  13       94.62       80.19     12.77 o
 -14   2  13        0.67       -1.34     10.61 o
 -12   2  13      595.94      568.99     33.85 o
 -10   2  13       30.81       32.95     15.35 o
  -8   2  13     1484.21     1433.16     30.18 o
  -6   2  13     4064.38     4249.48     59.07 o
  -4   2  13     1090.18     1124.44     34.33 o
  -2   2  13      839.64      853.85     33.21 o
   0   2  13      992.20      912.46     27.55 o
   2   2  13       15.40       19.62     17.37 o
   4   2  13      960.27     1027.36     34.51 o
   6   2  13     1251.88     1400.22     39.90 o
 -25   3  13      333.16      259.49     34.85 o
 -23   3  13      556.04      533.21     40.42 o
 -21   3  13      128.40      101.79     25.94 o
 -19   3  13     3583.73     4035.92     77.86 o
 -17   3  13      694.81      653.84     21.01 o
 -15   3  13      431.60      387.14     17.11 o
 -13   3  13      788.04      738.94     20.50 o
 -11   3  13      811.32      800.79     24.84 o
  -9   3  13     3560.92     3724.51     55.85 o
  -7   3  13     1043.88     1007.20     36.32 o
  -5   3  13      666.28      720.54     30.01 o
  -3   3  13     1202.98     1075.54     42.95 o
  -1   3  13     3131.33     3182.74     75.36 o
   1   3  13       10.23       17.13     21.60 o
   3   3  13      418.93      294.20     42.92 o
   5   3  13       51.55       62.28     30.31 o
 -22   4  13      453.03      357.26     33.45 o
 -20   4  13      517.17      487.32     36.96 o
 -18   4  13       53.84       31.44     22.83 o
 -16   4  13      148.71      148.14     20.45 o
 -14   4  13        0.02       -2.79     15.33 o
 -12   4  13      577.46      604.25     43.35 o
 -10   4  13     1776.00     2066.98     61.13 o
  -8   4  13      203.32      225.63     23.67 o
  -6   4  13        5.94        7.03     18.37 o
  -4   4  13      382.05      383.08     26.01 o
  -2   4  13      219.47      283.37     35.86 o
   0   4  13      239.87      204.61     25.53 o
   2   4  13      249.41      343.55     27.45 o
 -19   5  13      166.06       86.59     24.58 o
 -17   5  13      100.30       94.28     29.13 o
 -15   5  13      188.23      189.19     39.86 o
 -13   5  13      158.35      152.92     21.22 o
 -11   5  13      128.24      148.21     21.17 o
  -9   5  13       19.72       20.03     19.68 o
  -7   5  13      193.64      199.04     22.16 o
  -5   5  13      327.32      310.12     24.71 o
  -3   5  13      497.98      504.88     29.94 o
  -1   5  13      159.03      175.12     38.83 o
 -10   6  13      775.79      875.59     48.82 o
  -8   6  13      325.80      447.91     38.39 o
 -26   0  14      330.86      293.88     23.48 o
 -24   0  14      157.14      157.22     18.94 o
 -22   0  14      320.61      320.05     21.61 o
 -20   0  14     2127.22     2169.39     63.40 o
 -18   0  14     3440.60     3801.72     79.69 o
 -16   0  14        8.85      -10.36     27.03 o
 -14   0  14      163.24      118.00     26.22 o
 -12   0  14     4618.06     4668.86     86.81 o
 -10   0  14     1681.62     1591.66     55.92 o
  -8   0  14      430.22      479.65     39.38 o
  -6   0  14       80.23       75.62     20.59 o
  -4   0  14      101.34      120.34     22.24 o
  -2   0  14     4260.95     4301.06     88.80 o
   0   0  14     3220.89     3344.64     80.52 o
   2   0  14       27.07        8.59     28.23 o
   4   0  14       25.51       21.03     27.88 o
   6   0  14      801.53      635.87     43.85 o
 -25   1  14      356.14      382.75     19.93 o
 -23   1  14      128.64       92.47     15.29 o
 -21   1  14      984.26     1066.69     31.26 o
 -19   1  14       15.04       15.79     16.96 o
 -17   1  14     2673.50     2817.40     57.12 o
 -15   1  14      325.72      265.86     30.78 o
 -13   1  14     4476.06     4501.52     85.60 o
 -11   1  14      761.87      706.59     30.06 o
  -9   1  14      860.16      841.58     33.62 o
  -7   1  14        2.49        5.29     15.56 o
  -5   1  14     1690.50     1738.20     34.44 o
  -3   1  14      373.37      384.49     20.26 o
  -1   1  14      526.14      529.17     23.90 o
   1   1  14      990.97      969.89     34.12 o
   3   1  14        2.01       -7.69     18.95 o
   5   1  14      784.79      800.52     34.92 o
 -24   2  14       70.70       90.24     27.48 o
 -22   2  14       50.91       23.24     13.25 o
 -20   2  14       59.29       77.46     14.97 o
 -18   2  14     2732.99     2768.84     48.91 o
 -16   2  14     3353.64     3384.23     52.92 o
 -14   2  14      371.21      323.80     35.23 o
 -12   2  14      220.81      203.15     32.00 o
 -10   2  14        0.58        8.99     15.66 o
  -8   2  14     1288.30     1223.26     29.72 o
  -6   2  14       64.74       56.31     22.63 o
  -4   2  14      344.84      319.51     31.85 o
  -2   2  14       84.66       76.23     21.07 o
   0   2  14     1038.96     1004.47     29.10 o
   2   2  14     1178.37     1120.47     37.56 o
   4   2  14      663.82      575.70     37.34 o
 -23   3  14      428.48      378.90     34.86 o
 -21   3  14      977.46     1020.71     89.53 o
 -19   3  14     1328.27     1230.19    101.46 o
 -17   3  14      229.00      221.71     22.38 o
 -15   3  14     1060.34      986.56    137.69 o
 -13   3  14       21.55       29.91     18.05 o
 -11   3  14       31.12       34.65     19.48 o
  -9   3  14      225.13      224.75     22.21 o
  -7   3  14      132.58      127.26     24.92 o
  -5   3  14       22.44       29.03     21.55 o
  -3   3  14      100.05      126.44     22.01 o
  -1   3  14      821.56      868.15     45.47 o
   1   3  14       10.66       30.41     20.87 o
   3   3  14       17.57       17.64     27.60 o
 -20   4  14        7.94      -13.50     19.96 o
 -18   4  14       11.60       15.06     33.38 o
 -16   4  14      863.27     1029.12     54.71 o
 -14   4  14      667.37      770.62     48.84 o
 -12   4  14      151.69      189.56     23.61 o
 -10   4  14       81.91       87.76     22.76 o
  -8   4  14      708.59      832.41     34.12 o
  -6   4  14      501.14      485.45     29.18 o
  -4   4  14     1915.49     1975.93     46.29 o
  -2   4  14      188.33      178.27     23.50 o
   0   4  14        4.54       -6.53     23.20 o
 -17   5  14     1203.63     1439.85     65.39 o
 -15   5  14      178.91      242.00     39.37 o
 -13   5  14     1145.30     1212.21     57.62 o
 -11   5  14       18.21       30.97     19.98 o
  -9   5  14        8.62       -1.01     20.55 o
  -7   5  14      994.90     1097.56     38.72 o
  -5   5  14      570.46      746.46     34.24 o
  -3   5  14       49.84       97.89     23.32 o
 -25   1  15     1444.86     1622.02     42.40 o
 -23   1  15       11.11       14.48     17.86 o
 -21   1  15       43.89       51.46     17.91 o
 -19   1  15     1066.64     1002.10     34.54 o
 -17   1  15      524.65      510.59     27.62 o
 -15   1  15     5258.09     5840.17     70.86 o
 -13   1  15      948.38      897.65     32.72 o
 -11   1  15      942.09      941.61     61.23 o
  -9   1  15     1938.08     1996.19     36.88 o
  -7   1  15       41.92       27.62     17.46 o
  -5   1  15      477.09      519.18     29.47 o
  -3   1  15      228.39      220.40     20.29 o
  -1   1  15       94.44       84.84     20.11 o
   1   1  15      501.03      480.58     29.45 o
   3   1  15      760.50      737.41     34.28 o
 -24   2  15      965.44     1041.12     56.90 o
 -22   2  15       56.06       39.69     19.00 o
 -20   2  15      490.70      464.70     28.16 o
 -18   2  15     4390.84     4679.38     64.94 o
 -16   2  15     1146.60     1164.61     36.52 o
 -14   2  15      984.41     1075.60     70.44 o
 -12   2  15      205.04      195.11     24.06 o
 -10   2  15      413.12      512.09     23.81 o
  -8   2  15      209.76      169.71     24.34 o
  -6   2  15     1756.31     1928.97     63.41 o
  -4   2  15      989.02     1031.73     36.69 o
  -2   2  15      337.11      348.66     28.68 o
   0   2  15      326.41      305.12     31.62 o
   2   2  15       22.21       35.40     19.97 o
 -23   3  15     1684.99     2048.33     78.70 o
 -21   3  15      736.81      714.88     50.52 o
 -19   3  15     1668.24     1936.20     70.92 o
 -17   3  15     1120.73     1160.14     36.20 o
 -15   3  15       78.83       81.69     20.54 o
 -13   3  15     1167.56     1249.55     37.23 o
 -11   3  15     3355.85     3700.10     81.73 o
  -9   3  15        8.42       17.25     20.61 o
  -7   3  15      771.18      733.73     33.16 o
  -5   3  15       58.24       86.19     21.82 o
  -3   3  15       66.39       47.32     19.84 o
  -1   3  15     1222.32     1428.33     44.34 o
   1   3  15      453.52      362.70     42.54 o
 -20   4  15     2064.23     2522.94     83.37 o
 -18   4  15      209.45      214.92     41.51 o
 -16   4  15        7.28        2.45     32.26 o
 -14   4  15      444.10      492.81     43.82 o
 -12   4  15        0.70       22.85     21.55 o
 -10   4  15      578.68      575.03     30.08 o
  -8   4  15      169.09      240.22     26.44 o
  -6   4  15       18.50       40.22     21.93 o
  -4   4  15      307.95      366.83     29.15 o
  -2   4  15     1042.38     1320.33     41.54 o
 -13   5  15        1.37       11.61     21.82 o
 -11   5  15       94.80       89.53     23.88 o
  -9   5  15      578.54      683.64     33.77 o
 -24   0  16      883.41      888.05     50.71 o
 -22   0  16     3011.82     3507.41     84.48 o
 -20   0  16       36.83       24.12     24.55 o
 -18   0  16        2.85      -13.71     26.51 o
 -16   0  16      545.44      484.42     41.30 o
 -14   0  16      769.35      720.25     46.48 o
 -12   0  16     3037.57     3326.12     80.80 o
 -10   0  16    12422.92    13548.45    158.56 o
  -8   0  16      638.84      568.78     41.41 o
  -6   0  16      415.96      443.35     29.62 o
  -4   0  16     1416.06     1583.41     62.48 o
  -2   0  16       79.95       63.65     27.73 o
   0   0  16     1452.19     1249.98     58.21 o
 -23   1  16      128.05       82.55     18.67 o
 -21   1  16      193.00      233.06     35.34 o
 -19   1  16       14.71       21.22     21.30 o
 -17   1  16      196.05      205.77     22.07 o
 -15   1  16      382.36      360.58     25.98 o
 -13   1  16     2912.02     3052.79     55.22 o
 -11   1  16        2.07       11.32     20.53 o
  -9   1  16     2452.72     2715.25     43.91 o
  -7   1  16       93.52      123.25     20.43 o
  -5   1  16      222.51      229.53     25.89 o
  -3   1  16      476.24      508.82     25.09 o
  -1   1  16       65.23       75.53     23.03 o
   1   1  16      276.94      256.99     53.31 o
 -22   2  16       69.53       91.37     22.85 o
 -20   2  16      266.11      265.78     55.19 o
 -18   2  16      892.75      857.52     49.68 o
 -16   2  16       71.07       48.90     20.22 o
 -14   2  16     1186.03     1138.19     36.31 o
 -12   2  16       12.50        7.37     22.13 o
 -10   2  16      125.62      123.89     19.84 o
  -8   2  16     3540.13     3737.30     63.82 o
  -6   2  16     1329.63     1489.09     43.93 o
  -4   2  16        0.75        7.25     22.59 o
  -2   2  16       55.39       53.67     29.66 o
   0   2  16       17.47       40.88     31.18 o
 -21   3  16       30.32       13.08     33.72 o
 -19   3  16       49.34       65.79     33.80 o
 -17   3  16      271.23      262.59     24.85 o
 -15   3  16      288.19      254.43     24.55 o
 -13   3  16      550.62      573.58     44.93 o
 -11   3  16      232.81      308.95     28.36 o
  -9   3  16       36.46       57.11     25.05 o
  -7   3  16      209.97      183.77     24.58 o
  -5   3  16       14.20       21.47     24.51 o
  -3   3  16      390.32      425.65     31.11 o
 -16   4  16     1419.60     1607.71     68.47 o
 -14   4  16      595.15      724.68     50.90 o
 -12   4  16        2.65        4.34     22.88 o
 -10   4  16      357.06      356.63     27.19 o
  -8   4  16     1623.89     1847.72     58.35 o
  -6   4  16      116.50      139.80     25.77 o
 -23   1  17      546.58      515.54     42.73 o
 -21   1  17      304.20      250.41     26.23 o
 -19   1  17     1007.84     1107.51     38.68 o
 -17   1  17      779.27      725.63     33.41 o
 -15   1  17      273.62      253.51     27.10 o
 -13   1  17        0.19        5.43     23.69 o
 -11   1  17     1575.12     1660.76     61.79 o
  -9   1  17     1376.53     1511.90     63.19 o
  -7   1  17     4002.53     4334.59     82.66 o
  -5   1  17      464.36      484.32     31.92 o
  -3   1  17       85.15       73.97     22.17 o
 -20   2  17      718.81      675.86     81.83 o
 -18   2  17        0.19        0.69     20.64 o
 -16   2  17     1207.17     1187.33     38.94 o
 -14   2  17      200.75      202.20     26.15 o
 -12   2  17        2.78       14.96     22.60 o
 -10   2  17     1949.78     2237.85     52.47 o
  -8   2  17      365.27      378.40     31.27 o
  -6   2  17      540.33      640.30     52.51 o
  -4   2  17       35.62       25.43     49.68 o
 -19   3  17       40.06       21.63     28.30 o
 -17   3  17      178.23      169.92     23.85 o
 -15   3  17      597.29      544.25     61.91 o
 -13   3  17       60.63       80.75     34.57 o
 -11   3  17     1490.02     1677.07     48.25 o
  -9   3  17        5.66        6.87     24.68 o
  -7   3  17        0.50      -12.84     23.28 o
 -20   0  18     1114.25     1123.09     57.14 o
 -18   0  18       23.12       51.18     31.32 o
 -16   0  18     3580.71     3941.29     95.19 o
 -14   0  18      267.27      242.16     34.30 o
 -12   0  18     1417.32     1283.08     59.16 o
 -10   0  18       29.16       62.38     33.08 o
  -8   0  18      641.17      707.17     48.87 o
  -6   0  18      122.74      133.60     33.14 o
 -19   1  18       17.80       22.84     22.22 o
 -17   1  18      339.22      361.26     27.58 o
 -15   1  18       27.69      -14.42     24.82 o
 -13   1  18      328.25      331.42     29.20 o
 -11   1  18       27.28       19.04     23.36 o
  -9   1  18       68.44       65.27     21.15 o
  -7   1  18       60.29       63.45     28.13 o
 -18   2  18     1847.73     2003.47     89.85 o
 -16   2  18      371.88      482.69     30.85 o
 -14   2  18       12.69       20.10     22.65 o
 -12   2  18      267.25      249.59     38.39 o
 -10   2  18       58.88      131.29     31.26 o
 
